# Supplementary material for: Modelling of C/Cl isotopic behaviour during chloroethene biotic reductive dechlorination: Capabilities and limitations of simplified and comprehensive models
Source: PLoS One. 2018 Aug 22;13(8):e0202416. doi: 10.1371/journal.pone.0202416 (PMC6104987; doi:10.1371/journal.pone.0202416)
Supplement: S2 File — The COMSOL and Matlab files used for the modelling aspects of the paper. A detailed “read me” document describing the individual Matlab files is also supplied. (ZIP) [file pone.0202416.s002.zip]

Archive with 53 entries (53 files):
- Badin_et_al_PLOS_One_2018_Code_Guide.pdf
- COMSOL/COMSOL_LiveLink_Template.xlsx
- COMSOL/PT.mph
- COMSOL/PTD.mph
- COMSOL/TD.mph
- gnu_license.txt
- MATLAB/brandnewkappas.mat
- MATLAB/calcCompMetric.m
- MATLAB/calcEpsilonRayleigh.m
- MATLAB/compareMgMs.m
- MATLAB/createParamStruct.m
- MATLAB/export_fig/.gitignore
- MATLAB/export_fig/.ignore/ghostscript.txt
- MATLAB/export_fig/.ignore/gs_font_path.txt
- MATLAB/export_fig/append_pdfs.m
- MATLAB/export_fig/copyfig.m
- MATLAB/export_fig/crop_borders.m
- MATLAB/export_fig/eps2pdf.m
- MATLAB/export_fig/export_fig.m
- MATLAB/export_fig/fix_lines.m
- MATLAB/export_fig/ghostscript.m
- MATLAB/export_fig/im2gif.m
- MATLAB/export_fig/ImageSelection.class
- MATLAB/export_fig/ImageSelection.java
- MATLAB/export_fig/isolate_axes.m
- MATLAB/export_fig/LICENSE
- MATLAB/export_fig/pdf2eps.m
- MATLAB/export_fig/pdftops.m
- MATLAB/export_fig/print2array.m
- MATLAB/export_fig/print2eps.m
- MATLAB/export_fig/read_write_entire_textfile.m
- MATLAB/export_fig/README.md
- MATLAB/export_fig/user_string.m
- MATLAB/export_fig/using_hg2.m
- MATLAB/exportData.m
- MATLAB/exportExperiment.m
- MATLAB/exportSynthetic.m
- MATLAB/generateSimpleKappas.m
- MATLAB/input_data/Lab_Data.xlsx
- MATLAB/input_data/SimulDiffEpsilons_2Simulate.xlsx
- MATLAB/nashsutcliffe.m
- MATLAB/ode_isotopomere.m
- MATLAB/plotIsotopes.m
- MATLAB/PT.mat
- MATLAB/PTD.mat
- MATLAB/readRealData.m
- MATLAB/runPT.m
- MATLAB/runPTD.m
- MATLAB/runTD.m
- MATLAB/TD.mat
- MATLAB/tidyLatexMatrix.m
- MATLAB/to_optimize.m
- MATLAB/to_optimize_reduced.m
