# Supplementary material for: Modelling of C/Cl isotopic behaviour during chloroethene biotic reductive dechlorination: Capabilities and limitations of simplified and comprehensive models
Source: PLoS One. 2018 Aug 22;13(8):e0202416. doi: 10.1371/journal.pone.0202416 (PMC6104987; doi:10.1371/journal.pone.0202416)
Supplement: S2 File — The COMSOL and Matlab files used for the modelling aspects of the paper. A detailed “read me” document describing the individual Matlab files is also supplied. (ZIP) [file pone.0202416.s002.zip › COMSOL/COMSOL_LiveLink_Template.xlsx]

## Sheet: PT_param
extern_uDEC	0[1/s]
X0	1
extern_CP0	445.136	umol/L
d13CP0	-32.9319
d37ClP0	-0.636352	initial d37Cl PCE
extern_uMAXP	3.355400000000000e-05[s^-1]
extern_YP	0.9
extern_KmP	21.9953
extern_ePCp	-5	primary enrichment C
extern_ePCs	0	secondary enrichment C
extern_ePClp	-10	primary enrichment Cl
extern_ePCls	1.8	secondary enrichment Cl
KIEPClp	1/(1+extern_ePClp/1000)	primary KIE Cl
KIEPCls	1/(1+extern_ePCls/1000)	secondary KIE Cl
KIEPCp	1/(1+extern_ePCp/1000)
KIEPCs	1/(1+extern_ePCs/1000)
piRCl	(d37ClP0/1000+1)*0.319766/((d37ClP0/1000+1)*0.319766+1)
LLLL0	CP0*(1-piRCl)^4	Concentration LLLL0
LLLH0	CP0*4*piRCl*(1-piRCl)^3	Concentration LLLH0
LLHH0	CP0*6*piRCl^2*(1-piRCl)^2	Concentration LLHH0
LHHH0	CP0*4*piRCl^3*(1-piRCl)	Concentration LHHH0
HHHH0	CP0*piRCl^4	Concentration HHHH0
piRC	((d13CP0/1000+1)*RVPDB)/((d13CP0/1000+1)*RVPDB+1)
LLP0	CP0*(1-piRC)^2	concentration C isotopologue
LHP0	CP0*2*piRC*(1-piRC)	concentration C isotopologue
HHP0	CP0*piRC^2	concentration C isotopologue
RSMOC	0.319766	RSMOC
RVPDB	0.0111802	RVPDB
uMAXP	extern_uMAXP
KmP	extern_KmP
YP	extern_YP
uDEC	extern_uDEC
CP0	extern_CP0

## Sheet: PT_C
LLP	LLPt+(uMAXP*X/(YP*(KmP+CP)))*LLP	LLP0	0
LHP	LHPt+(uMAXP*X/(YP*(KmP+CP)))*LHP*(1/(KIEPCs*2)+1/(KIEPCp*2))	LHP0	0
HHP	HHPt+(uMAXP*X/(YP*(KmP+CP)))*HHP*(1/(KIEPCs*KIEPCp))	HHP0	0
LLT	LLTt-(uMAXP*X/(YP*(KmP+CP)))*LLP	0	0
LHT	LHTt-(uMAXP*X/(YP*(KmP+CP)))*LHP*(1/(KIEPCs*4)+1/(KIEPCp*4))	0	0
HLT	HLTt-(uMAXP*X/(YP*(KmP+CP)))*LHP*(1/(KIEPCs*4)+1/(KIEPCp*4))	0	0
HHT	HHTt-(uMAXP*X/(YP*(KmP+CP)))*HHP*(1/(KIEPCs*KIEPCp))	0	0

## Sheet: PT_Cl
LLLL	LLLLt+(uMAXP*X/(YP*(KmP+CP)))*LLLL	LLLL0	0
LLLH	LLLHt+(uMAXP*X/(YP*(KmP+CP)))*LLLH*((1/KIEPCls)*3/4+((1/KIEPClp)*1/4))	LLLH0	0
LLHH	LLHHt+(uMAXP*X/(YP*(KmP+CP)))*LLHH*(((1/KIEPCls)^2)*1/2+((1/KIEPClp)*(1/KIEPCls)*1/2))	LLHH0	0
LHHH	LHHHt+(uMAXP*X/(YP*(KmP+CP)))*LHHH*(((1/KIEPCls)^3)*1/4+((1/KIEPClp)*((1/KIEPCls)^2)*3/4))	LHHH0	0
HHHH	HHHHt+(uMAXP*X/(YP*(KmP+CP)))*HHHH*(((1/KIEPClp)*((1/KIEPCls)^3)))	HHHH0	0
LLL	LLLt-uMAXP*X/(YP*(KmP+CP))*(LLLL+LLLH*(1/KIEPClp)*1/4)	0	0
LLH	LLHt-uMAXP*X/(YP*(KmP+CP))*(LLLH*(1/KIEPCls)*1/4+LLHH*(1/(KIEPClp*KIEPCls)*1/6))	0	0
LHL	LHLt-uMAXP*X/(YP*(KmP+CP))*(LLLH*(1/KIEPCls)*1/4+LLHH*(1/(KIEPClp*KIEPCls)*1/6))	0	0
HLL	HLLt-uMAXP*X/(YP*(KmP+CP))*(LLLH*(1/KIEPCls)*1/4+LLHH*(1/(KIEPClp*KIEPCls)*1/6))	0	0
LHH	LHHt-uMAXP*X/(YP*(KmP+CP))*(LLHH*(1/KIEPCls^2)*1/6+LHHH*(1/KIEPClp)*(1/KIEPCls)^2*1/4)	0	0
HLH	HLHt-uMAXP*X/(YP*(KmP+CP))*(LLHH*(1/KIEPCls^2)*1/6+LHHH*(1/KIEPClp)*(1/KIEPCls)^2*1/4)	0	0
HHL	HHLt-uMAXP*X/(YP*(KmP+CP))*(LLHH*(1/KIEPCls^2)*1/6+LHHH*(1/KIEPClp)*(1/KIEPCls)^2*1/4)	0	0
HHH	HHHt-uMAXP*X/(YP*(KmP+CP))*(LHHH*(1/KIEPCls^3)*1/4+HHHH*(1/KIEPClp)*(1/KIEPCls)^3)	0	0
X	Xt-uMAXP*X*CP/(KmP+CP)	X0	0

## Sheet: TD_param
extern_uDECT	0[1/s]
X0	1
extern_CT0	598.14	initial TCE concentration
d13CT0	-26.0632	initial d13C TCE
d37ClT0	0.89636	initial d37Cl TCE
extern_uMAXT	1.8805e-05	maximum growth rate for TCE
extern_YT	0.9	biomass yield for TCE
extern_KmT	10	half saturation constant for TCE
extern_eTCp	-30	primary C enrichment factor for TCE
extern_eTCs	-5	secondary C enrichment factor for TCE
extern_eTClp	-5.3	primary Cl enrichment factor for TCE
extern_eTCls	-3	secondary Cl enrichment factor for TCE
KIETCp	1/(1+extern_eTCp/1000)	primary C kinetic isotopic effect for TCE
KIETCs	1/(1+extern_eTCs/1000)	secondary C kinetic isotopic effect for TCE
KIETClp	1/(1+eTClp/1000)	primary Cl kinetic isotopic effect for TCE
KIETCls	1/(1+eTCls/1000)	secondary Cl kinetic isotopic effect for TCE
piRCl	(d37ClT0/1000+1)*0.319766/((d37ClT0/1000+1)*0.319766+1)
LLL0	CT0*(1-piRCl)^3	Concentration TCE Cl isotopologue LLL0
LLH0	(1/3)*CT0*3*piRCl*(1-piRCl)^2	Concentration TCE Cl isotopologue LLH0
LHL0	(1/3)*CT0*3*piRCl*(1-piRCl)^2
HLL0	(1/3)*CT0*3*piRCl*(1-piRCl)^2
LHH0	(1/3)*CT0*3*piRCl^2*(1-piRCl)	Concentration TCE Cl isotopologue LHH0
HLH0	(1/3)*CT0*3*piRCl^2*(1-piRCl)
HHL0	(1/3)*CT0*3*piRCl^2*(1-piRCl)
HHH0	CT0*piRCl^3	Concentration TCE Cl isotopologue HHH0
RSMOC	0.319766	RSMOC
LLT0	CT0*(1-piRC)^2	Concentration TCE C isotopologue LLT0
LHT0	CT0*2*piRC*(1-piRC)	Concentration TCE C isotopologue LHT0
HHT0	CT0*piRC^2	Concentration TCE C isotopologue HHT0
piRC	((d13CT0/1000+1)*RVPDB)/((d13CT0/1000+1)*RVPDB+1)
RVPDB	0.0111802	RVPDB
CT0	extern_CT0
YT	extern_YT
uMAXT	extern_uMAXT
KmT	extern_KmT
eTClp	extern_eTClp
eTCls	extern_eTCls
uDECT	extern_uDECT

## Sheet: TD_C
LLT	LLTt+(uMAXT*X/(YT*(KmT+CT)))*LLT	LLT0	0
LHT	LHTt+(uMAXT*X/(YT*(KmT+CT)))*LHT*((1/KIETCp))	LHT0	0
HLT	HLTt+(uMAXT*X/(YT*(KmT+CT)))*HLT*((1/KIETCs))	LHT0	0
HHT	HHTt+(uMAXT*X/(YT*(KmT+CT)))*HHT*(1/(KIETCs*KIETCp))	HHT0	0
LLD	LLDt-(uMAXT*X/(YT*(KmT+CT)))*LLT	0	0
LHD	LHDt-(uMAXT*X/(YT*(KmT+CT)))*(LHT*(1/KIETCp)+HLT*(1/KIETCs))	0	0
HHD	HHDt-(uMAXT*X/(YT*(KmT+CT)))*HHT*(1/(KIETCs*KIETCp))	0	0

## Sheet: TD_Cl
LLL	LLLt+(uMAXT*X/(YT*(KmT+CT)))*LLL	LLL0	0
LLH	LLHt+(uMAXT*X/(YT*(KmT+CT))*LLH*(1/KIETClp))	LLH0	0
LHL	LHLt+(uMAXT*X/(YT*(KmT+CT)))*LHL*((1/KIETCls))	LHL0	0
HLL	HLLt+(uMAXT*X/(YT*(KmT+CT)))*HLL*((1/KIETCls))	HLL0	0
LHH	LHHt+(uMAXT*X/(YT*(KmT+CT)))*LHH*((1/(KIETClp*KIETCls)))	LHH0	0
HLH	HLHt+(uMAXT*X/(YT*(KmT+CT)))*HLH*(1/(KIETClp*KIETCls))	HLH0	0
HHL	HHLt+(uMAXT*X/(YT*(KmT+CT)))*HHL*(((1/KIETCls)^2))	HHL0	0
HHH	HHHt+(uMAXT*X/(YT*(KmT+CT)))*HHH*(1/(KIETClp*(KIETCls)^2))	HHH0	0
X	Xt-uMAXT*X*CT/(KmT+CT)	X0	0
LL	LLt-uMAXT*X/(YT*(KmT+CT))*(LLL+LLH*((1/KIETClp)))	0	0
LH	LHt-uMAXT*X/(YT*(KmT+CT))*((LHL+HLL)*(1/KIETCls)+(LHH+HLH)*(1/(KIETClp*KIETCls)))	0	0
HH	HHt-uMAXT*X/(YT*(KmT+CT))*(HHL*(1/KIETCls^2)+HHH*(1/(KIETClp*(KIETCls^2))))	0	0

## Sheet: PTD_param
extern_uDEC	0[1/s]
X0	1
extern_CP0	368.047
d13CP0	-32.6937
d37ClP0	-0.925201	initial d37Cl PCE
extern_uMAXP	0.0000383[s^-1]
extern_YP	0.9
extern_KmP	58.7516
extern_ePCp	-0.7	prim C PCE enrichment
extern_ePCs	0	sec C PCE enrichment
extern_ePClp	-11.0639	primary enrichment Cl PCE
extern_ePCls	3.0829	secondary enrichment Cl PCE
extern_uMAXT	2.299900000000000e-05[s^-1]
extern_YT	0.9
extern_KmT	69.9089
extern_eTCp	-29.1026	prim C TCE enrichment
extern_eTCs	0	sec C TCE enrichment
extern_eTClp	-12.8	primary enrichment Cl TCE
extern_eTCls	1.38	secondary enrichment Cl TCE
KIEPClp	1/(1+ePClp/1000)	primary KIE Cl
KIEPCls	1/(1+ePCls/1000)	secondary KIE Cl
KIETClp	1/(1+eTClp/1000)
KIETCls	1/(1+eTCls/1000)
KIEPCp	1/(1+extern_ePCp/1000)
KIEPCs	1/(1+extern_ePCs/1000)
KIETCp	1/(1+extern_eTCp/1000)
KIETCs	1/(1+extern_eTCs/1000)
piRCl	(d37ClP0/1000+1)*0.319766/((d37ClP0/1000+1)*0.319766+1)
LLLL0	CP0*(1-piRCl)^4	Concentration LLLL0
LLLH0	CP0*4*piRCl*(1-piRCl)^3	Concentration LLLH0
LLHH0	CP0*6*piRCl^2*(1-piRCl)^2	Concentration LLHH0
LHHH0	CP0*4*piRCl^3*(1-piRCl)	Concentration LHHH0
HHHH0	CP0*piRCl^4	Concentration HHHH0
RSMOC	0.319766	RSMOC
piRC	((d13CP0/1000+1)*RVPDB)/((d13CP0/1000+1)*RVPDB+1)
LLP0	CP0*(1-piRC)^2
LHP0	CP0*2*piRC*(1-piRC)
HHP0	CP0*piRC^2
RVPDB	0.0111802	RVPDB
CP0	extern_CP0	ppb
uMAXP	extern_uMAXP
KmP	extern_KmP
uDEC	extern_uDEC
YP	extern_YP
YT	extern_YT
uMAXT	extern_uMAXT
KmT	extern_KmT
ePClp	extern_ePClp	primary enrichment Cl PCE
ePCls	extern_ePCls	secondary enrichment Cl PCE
eTClp	extern_eTClp	primary enrichment Cl TCE
eTCls	extern_eTCls	secondary enrichment Cl TCE

## Sheet: PTD_C
LLP	LLPt+(uMAXP*X/(YP*(KmP+CP)))*LLP	LLP0	0
LHP	LHPt+(uMAXP*X/(YP*(KmP+CP)))*LHP*(1/(KIEPCs*2)+1/(KIEPCp*2))	LHP0	0
HHP	HHPt+(uMAXP*X/(YP*(KmP+CP)))*HHP*(1/(KIEPCs*KIEPCp))	HHP0	0
LLT	LLTt-(uMAXP*X/(YP*(KmP+CP)))*LLP+(uMAXT*X/(YT*(KmT+CT)))*LLT	0	0
LHT	LHTt-(uMAXP*X/(YP*(KmP+CP)))*LHP*(1/(KIEPCs*4)+1/(KIEPCp*4))+(uMAXT*X/(YT*(KmT+CT)))*LHT*((1/KIETCp))	0	0
HLT	HLTt-(uMAXP*X/(YP*(KmP+CP)))*LHP*(1/(KIEPCs*4)+1/(KIEPCp*4))+(uMAXT*X/(YT*(KmT+CT)))*HLT*((1/KIETCs))	0	0
HHT	HHTt-(uMAXP*X/(YP*(KmP+CP)))*HHP*(1/(KIEPCs*KIEPCp))+(uMAXT*X/(YT*(KmT+CT)))*HHT*(1/(KIETCs*KIETCp))	0	0
LLD	LLDt-(uMAXT*X/(YT*(KmT+CT)))*LLT	0	0
LHD	LHDt-(uMAXT*X/(YT*(KmT+CT)))*(LHT*(1/(KIETCp))+HLT*(1/(KIETCs)))	0	0
HHD	HHDt-(uMAXT*X/(YT*(KmT+CT)))*HHT*(1/(KIETCs*KIETCp))	0	0

## Sheet: PTD_Cl
LLLL	LLLLt+(uMAXP*X/(YP*(KmP+CP)))*LLLL	LLLL0	0
LLLH	LLLHt+(uMAXP*X/(YP*(KmP+CP)))*LLLH*((1/KIEPCls)*3/4+((1/KIEPClp)*1/4))	LLLH0	0
LLHH	LLHHt+(uMAXP*X/(YP*(KmP+CP)))*LLHH*(((1/KIEPCls)^2)*1/2+((1/KIEPClp)*(1/KIEPCls)*1/2))	LLHH0	0
LHHH	LHHHt+(uMAXP*X/(YP*(KmP+CP)))*LHHH*(((1/KIEPCls)^3)*1/4+((1/KIEPClp)*((1/KIEPCls)^2)*3/4))	LHHH0	0
HHHH	HHHHt+(uMAXP*X/(YP*(KmP+CP)))*HHHH*(((1/KIEPClp)*((1/KIEPCls)^3)))	HHHH0	0
LLL	LLLt-uMAXP*X/(YP*(KmP+CP))*(LLLL+LLLH*(1/KIEPClp)*1/4)+(uMAXT*X/(YT*(KmT+CT)))*LLL	0	0
LLH	LLHt-uMAXP*X/(YP*(KmP+CP))*(LLLH*(1/KIEPCls)*1/4+LLHH*(1/(KIEPClp*KIEPCls)*1/6))+(uMAXT*X/(YT*(KmT+CT)))*LLH*(1/KIETClp)	0	0
LHL	LHLt-uMAXP*X/(YP*(KmP+CP))*(LLLH*(1/KIEPCls)*1/4+LLHH*(1/(KIEPClp*KIEPCls)*1/6))+(uMAXT*X/(YT*(KmT+CT)))*LHL*(1/KIETCls)	0	0
HLL	HLLt-uMAXP*X/(YP*(KmP+CP))*(LLLH*(1/KIEPCls)*1/4+LLHH*(1/(KIEPClp*KIEPCls)*1/6))+(uMAXT*X/(YT*(KmT+CT)))*HLL*(1/KIETCls)	0	0
LHH	LHHt-uMAXP*X/(YP*(KmP+CP))*(LLHH*(1/KIEPCls^2)*1/6+LHHH*(1/KIEPClp)*(1/KIEPCls)^2*1/4)+uMAXT*X/(YT*(KmT+CT))*LHH*(1/(KIETClp*KIETCls))	0	0
HLH	HLHt-uMAXP*X/(YP*(KmP+CP))*(LLHH*(1/KIEPCls^2)*1/6+LHHH*(1/KIEPClp)*(1/KIEPCls)^2*1/4)+uMAXT*X/(YT*(KmT+CT))*HLH*(1/(KIETClp*KIETCls))	0	0
HHL	HHLt-uMAXP*X/(YP*(KmP+CP))*(LLHH*(1/KIEPCls^2)*1/6+LHHH*(1/KIEPClp)*(1/KIEPCls)^2*1/4)+uMAXT*X/(YT*(KmT+CT))*HHL*(1/(KIETCls)^2)	0	0
HHH	HHHt-uMAXP*X/(YP*(KmP+CP))*(LHHH*(1/KIEPCls^3)*1/4+HHHH*(1/KIEPClp)*(1/KIEPCls)^3)+uMAXT*X/(YT*(KmT+CT))*HHH*(1/(KIETClp*(KIETCls)^2))	0	0
X	Xt-uMAXP*X*CP/(KmP+CP)-uMAXT*X*CT/(KmT+CT)	X0	0
LL	LLt-uMAXT*X/(YT*(KmT+CT))*(LLL+LLH*(1/KIETClp))	0	0
LH	LHt-uMAXT*X/(YT*(KmT+CT))*((LHL+HLL)*(1/(KIETCls))+(LHH+HLH)*(1/(KIETClp*KIETCls)))	0	0
HH	HHt-uMAXT*X/(YT*(KmT+CT))*((HHL*(1/KIETCls)^2)+HHH*(1/(KIETClp*(KIETCls^2))))	0	0

## Sheet: notes
CP	LLLL+LLLH+LLHH+LHHH+HHHH	[PCE]
CT	LLL+LLH+LHL+HLL+LHH+HLH+HHL+HHH	[TCE]
CD	LL+LH+HH	[cDCE]
d13CP	(((LHP+2*HHP)/(2*LLP+LHP))/RVPDB-1)*1000	PCE	d13C
d13CT	(((LHT+2*HHT+HLT)/(2*LLT+LHT+HLT))/RVPDB-1)*1000	TCE	d13C
d13CD	(((LHD+2*HHD)/(2*LLD+LHD))/RVPDB-1)*1000	cDCE	d13C
d37ClP	(((LLLH+2*LLHH+3*LHHH+4*HHHH)/(4*LLLL+3*LLLH+2*LLHH+LHHH))/RSMOC-1)*1000	PCE	d37Cl
d37ClT	((3*HHH+2*LHH+2*HLH+2*HHL+LLH+LHL+HLL)/(3*LLL+2*LLH+2*LHL+2*HLL+LHH+HLH+HHL)/RSMOC-1)*1000	TCE	d37Cl
d37ClD	((2*HH+1*LH)/(2*LL+1*LH)/RSMOC-1)*1000	cDCE	d37Cl
