# Supplementary material for: Modelling of C/Cl isotopic behaviour during chloroethene biotic reductive dechlorination: Capabilities and limitations of simplified and comprehensive models
Source: PLoS One. 2018 Aug 22;13(8):e0202416. doi: 10.1371/journal.pone.0202416 (PMC6104987; doi:10.1371/journal.pone.0202416)
Supplement: S2 File — The COMSOL and Matlab files used for the modelling aspects of the paper. A detailed “read me” document describing the individual Matlab files is also supplied. (ZIP) [file pone.0202416.s002.zip › MATLAB/calcCompMetric.m]

function [ metric ] = calcCompMetric( observed, modelled, type)
                                        % Ms     % Mg
% calculates a kind of comparison/error metric between two models
 
%%%%%%%%%%%%%%%%%%%%%%%%%%%%%%%%%%%%%%%%%%%%%%%%%
% Please refer to the instructions in the file  %
%         "Badin_et_al_Code_Guide.pdf".         %
%%%%%%%%%%%%%%%%%%%%%%%%%%%%%%%%%%%%%%%%%%%%%%%%%

  diff=modelled-observed;

  switch(upper(type))
    case 'NSC'

      diffmeanflow=observed-(nanmean(observed));
      nse= 1-(nansum(diff.^2))/(nansum(diffmeanflow.^2));

      if isinf(nse)
        nse = nan;
      end
      metric = nse;

    case 'RMSE'
      metric = (sqrt(nanmean(diff.^2))) / nanmean(modelled)*100;
      
    case 'PAAE'
      metric = nanmean(abs(diff)) / nanmean(modelled);

    case 'MAXAENORM'
      metric = max(abs(diff)) / (nanmax(modelled) - nanmin(modelled)) *100;
      
    case 'MAXABSERR'
      metric = max(abs(diff));
      
    otherwise
      error('not defined!');

  end

end
