# Supplementary material for: Modelling of C/Cl isotopic behaviour during chloroethene biotic reductive dechlorination: Capabilities and limitations of simplified and comprehensive models
Source: PLoS One. 2018 Aug 22;13(8):e0202416. doi: 10.1371/journal.pone.0202416 (PMC6104987; doi:10.1371/journal.pone.0202416)
Supplement: S2 File — The COMSOL and Matlab files used for the modelling aspects of the paper. A detailed “read me” document describing the individual Matlab files is also supplied. (ZIP) [file pone.0202416.s002.zip › MATLAB/calcEpsilonRayleigh.m]

function [EpsCl, EpsC, R2Plot] = calcEpsilonRayleigh(delta13C, delta37Cl, Ctot)
 
%%%%%%%%%%%%%%%%%%%%%%%%%%%%%%%%%%%%%%%%%%%%%%%%%
% Please refer to the instructions in the file  %
%         "Badin_et_al_Code_Guide.pdf".         %
%%%%%%%%%%%%%%%%%%%%%%%%%%%%%%%%%%%%%%%%%%%%%%%%%

  y13C = log((delta13C + 1E3)/(delta13C(1) + 1E3));
  y37Cl = log((delta37Cl + 1E3)/(delta37Cl(1) + 1E3));
  x = log(Ctot / Ctot(1));
  
  p13C = polyfit(x, y13C, 1);
  EpsC = p13C(1)*1E3;
  p37Cl = polyfit(x, y37Cl, 1);
  EpsCl = p37Cl(1)*1E3;
  
  R2Plot.y13C = y13C;
  R2Plot.y37Cl = y37Cl;
  R2Plot.x = x;
  R2Plot.p13C = p13C;
  R2Plot.p37Cl = p37Cl;
  
