# Supplementary material for: Modelling of C/Cl isotopic behaviour during chloroethene biotic reductive dechlorination: Capabilities and limitations of simplified and comprehensive models
Source: PLoS One. 2018 Aug 22;13(8):e0202416. doi: 10.1371/journal.pone.0202416 (PMC6104987; doi:10.1371/journal.pone.0202416)
Supplement: S2 File — The COMSOL and Matlab files used for the modelling aspects of the paper. A detailed “read me” document describing the individual Matlab files is also supplied. (ZIP) [file pone.0202416.s002.zip › MATLAB/compareMgMs.m]

function [CompMetric, EtaMsMax, DualIsoSlope, EpsMs, EpsMg] = compareMgMs(MgFile, MsFile)
 
%%%%%%%%%%%%%%%%%%%%%%%%%%%%%%%%%%%%%%%%%%%%%%%%%
% Please refer to the instructions in the file  %
%         "Badin_et_al_Code_Guide.pdf".         %
%%%%%%%%%%%%%%%%%%%%%%%%%%%%%%%%%%%%%%%%%%%%%%%%%

  Mg = load(MgFile);
  Ms = load(MsFile);
  
  assert(isfield(Ms.Ws, 'PCE_ConcSum'));
  assert(~isfield(Mg.Ws, 'PCE_ConcSum'));
  
  figure('Name', Mg.ExpNameFull);
  subplot(131);
  
  plot(Mg.deltas.PCE_37Cl, Mg.deltas.PCE_13C, 'ob');
  hold on;
  plot(Ms.deltas.PCE_37Cl, Ms.deltas.PCE_13C, '^b');
  DualIsoSlope.PCE_Theor = mean([Ms.Params.PCE2TCE_Epsilon_Ca Ms.Params.PCE2TCE_Epsilon_Cb]) / ...
          mean([Ms.Params.PCE2TCE_Epsilon_Cla1 Ms.Params.PCE2TCE_Epsilon_Cla2 ...
                Ms.Params.PCE2TCE_Epsilon_Clb1 Ms.Params.PCE2TCE_Epsilon_Clb2]);
  plot(Ms.deltas.PCE_37Cl, Ms.deltas.PCE_13C(1) + (Ms.deltas.PCE_37Cl-Ms.deltas.PCE_37Cl(1))*DualIsoSlope.PCE_Theor, ':b');
  
  plot(Mg.deltas.TCE_37Cl, Mg.deltas.TCE_13C, 'og');
  plot(Ms.deltas.TCE_37Cl, Ms.deltas.TCE_13C, '^g');
  DualIsoSlope.TCE_Theor = mean([Ms.Params.TCE2CDCE_Epsilon_Ca Ms.Params.TCE2CDCE_Epsilon_Cb]) / ...
          mean([Ms.Params.TCE2CDCE_Epsilon_Cla1 Ms.Params.TCE2CDCE_Epsilon_Cla2 ...
                Ms.Params.TCE2CDCE_Epsilon_Clb2]);
  plot(Ms.deltas.TCE_37Cl, Ms.deltas.TCE_13C(1) + (Ms.deltas.TCE_37Cl-Ms.deltas.TCE_37Cl(1))*DualIsoSlope.TCE_Theor, ':g');
  
  plot(Mg.deltas.CDCE_37Cl, Mg.deltas.CDCE_13C, 'or');
  plot(Ms.deltas.CDCE_37Cl, Ms.deltas.CDCE_13C, '^r');
  
  xlabel('\delta37Cl');
  ylabel('\delta13C');

  
  Ms.CiPce = Ms.Y(:,1+(1:Ms.nPCE));
  Ms.CiTce = Ms.Y(:,1+Ms.nPCE+(1:Ms.nTCE));
  Ms.CiCdce = Ms.Y(:,1+Ms.nPCE+Ms.nTCE+(1:Ms.nCDCE));
  
  Ms.EtaPce = sum(Ms.CiPce(:,~Ms.Ws.PCE_ConcSum), 2) ./ ...
              sum(Ms.CiPce(:,Ms.Ws.PCE_ConcSum), 2);  
  Ms.EtaTce = sum(Ms.CiTce(:,~Ms.Ws.TCE_ConcSum), 2) ./ ...
              sum(Ms.CiTce(:,Ms.Ws.TCE_ConcSum), 2);  
  Ms.EtaCdce = sum(Ms.CiCdce(:,~Ms.Ws.CDCE_ConcSum), 2) ./ ...
              sum(Ms.CiCdce(:,Ms.Ws.CDCE_ConcSum), 2);
  if all(Ms.Ctot.Pce == 0)
    % TCE is the reference
    Ms.PercConcPce = 100*Ms.Ctot.Pce / Ms.Ctot.Tce(1);
    Ms.PercConcTce = 100*Ms.Ctot.Tce / Ms.Ctot.Tce(1);
  else
    Ms.PercConcPce = 100*Ms.Ctot.Pce / Ms.Ctot.Pce(1);
    Ms.PercConcTce = 100*Ms.Ctot.Tce / Ms.Ctot.Pce(1);
  end
  
  subplot(132);
  semilogx(Ms.PercConcPce/100, Ms.EtaPce, 'b');
  hold on;
  semilogx(Ms.PercConcTce/100, Ms.EtaTce, 'g');
  semilogx(Ms.PercConcTce/100, Ms.EtaCdce, 'r');
  grid on;
  ylabel('\eta (1)');
  xlabel('Frac_{Remaining}');
  ylim([0.95 1.02]);
  xlim([1E-4 1]);
    
  %% etas
  FRAC_REM_THRESHOLD = 1E-2;
  
  IdxInterest = find(Ms.PercConcPce/100 <= FRAC_REM_THRESHOLD, 1, 'first');
  assert(~isempty(IdxInterest), 'simulation lasted not long enough!');
  EtaMsMax.Pce = Ms.EtaPce(IdxInterest);
  EtaMsMax.PceFraFin = Ms.PercConcPce(IdxInterest);
  
  if all(Ms.Ctot.Pce == 0)
    IdxInterest = find(Ms.PercConcTce/100 <= FRAC_REM_THRESHOLD, 1, 'first');
    assert(~isempty(IdxInterest), 'simulation lasted not long enough!');
    EtaMsMax.Tce = Ms.EtaTce(IdxInterest);
    EtaMsMax.TceFraFin = Ms.PercConcTce(IdxInterest);
  else
    EtaMsMax.Tce = nan;
    EtaMsMax.TceFraFin = nan;
  end
  EtaMsMax.tLessXPerc = Ms.T(IdxInterest)/3600;

  
  %% comparison metrics
  RngOfInt = 1:IdxInterest; 
  CompMetrics = {'NSC', 'RMSE', 'PAAE', 'MAXABSERR', 'MAXAENORM'};
  for CompMet = CompMetrics
    CompMet = CompMet{1};
    CompMetric.(CompMet).X = calcCompMetric(Ms.Ctot.X(RngOfInt), Mg.Ctot.X(RngOfInt), CompMet);
    CompMetric.(CompMet).CiPce = calcCompMetric(Ms.Ctot.Pce(RngOfInt), Mg.Ctot.Pce(RngOfInt), CompMet);
    CompMetric.(CompMet).CiTce = calcCompMetric(Ms.Ctot.Tce(RngOfInt), Mg.Ctot.Tce(RngOfInt), CompMet);
    CompMetric.(CompMet).CiCdce = calcCompMetric(Ms.Ctot.Cdce(RngOfInt), Mg.Ctot.Cdce(RngOfInt), CompMet);
    CompMetric.(CompMet).D13CPce = calcCompMetric(Ms.deltas.PCE_13C(RngOfInt), Mg.deltas.PCE_13C(RngOfInt), CompMet);
    CompMetric.(CompMet).D13CTce = calcCompMetric(Ms.deltas.TCE_13C(RngOfInt), Mg.deltas.TCE_13C(RngOfInt), CompMet);
    CompMetric.(CompMet).D13CCdce = calcCompMetric(Ms.deltas.CDCE_13C(RngOfInt), Mg.deltas.CDCE_13C(RngOfInt), CompMet);
    CompMetric.(CompMet).D37ClPce = calcCompMetric(Ms.deltas.PCE_37Cl(RngOfInt), Mg.deltas.PCE_37Cl(RngOfInt), CompMet);
    CompMetric.(CompMet).D37ClTce = calcCompMetric(Ms.deltas.TCE_37Cl(RngOfInt), Mg.deltas.TCE_37Cl(RngOfInt), CompMet);
    CompMetric.(CompMet).D37ClCdce = calcCompMetric(Ms.deltas.CDCE_37Cl(RngOfInt), Mg.deltas.CDCE_37Cl(RngOfInt), CompMet);
  end
  
  %% slopes via epsilons
  DualIsoSlope.PCE_Ms = (Ms.deltas.PCE_13C(RngOfInt(end)) - Ms.deltas.PCE_13C(1)) / ...
                        (Ms.deltas.PCE_37Cl(RngOfInt(end)) - Ms.deltas.PCE_37Cl(1));
  DualIsoSlope.PCE_Mg = (Mg.deltas.PCE_13C(RngOfInt(end)) - Mg.deltas.PCE_13C(1)) / ...
                        (Mg.deltas.PCE_37Cl(RngOfInt(end)) - Mg.deltas.PCE_37Cl(1)); 
  DualIsoSlope.TCE_Ms = (Ms.deltas.TCE_13C(RngOfInt(end)) - Ms.deltas.TCE_13C(find(~isnan(Ms.deltas.TCE_13C), 1, 'first'))) / ...
                        (Ms.deltas.TCE_37Cl(RngOfInt(end)) - Ms.deltas.TCE_37Cl(find(~isnan(Ms.deltas.TCE_13C), 1, 'first')));
  DualIsoSlope.TCE_Mg = (Mg.deltas.TCE_13C(RngOfInt(end)) - Mg.deltas.TCE_13C(find(~isnan(Mg.deltas.TCE_13C), 1, 'first'))) / ...
                        (Mg.deltas.TCE_37Cl(RngOfInt(end)) - Mg.deltas.TCE_37Cl(find(~isnan(Mg.deltas.TCE_13C), 1, 'first'))); 
  DualIsoSlope.CDCE_Ms = (Ms.deltas.CDCE_13C(RngOfInt(end)) - Ms.deltas.CDCE_13C(find(~isnan(Ms.deltas.CDCE_13C), 1, 'first'))) / ...
                        (Ms.deltas.CDCE_37Cl(RngOfInt(end)) - Ms.deltas.CDCE_37Cl(find(~isnan(Ms.deltas.CDCE_13C), 1, 'first')));
  DualIsoSlope.CDCE_Mg = (Mg.deltas.CDCE_13C(RngOfInt(end)) - Mg.deltas.CDCE_13C(find(~isnan(Mg.deltas.CDCE_13C), 1, 'first'))) / ...
                        (Mg.deltas.CDCE_37Cl(RngOfInt(end)) - Mg.deltas.CDCE_37Cl(find(~isnan(Mg.deltas.CDCE_13C), 1, 'first'))); 

  
  %% Rayleigh 
  % fit to get epsilon of PCE
  [DualIsoSlope.MG_PCE_Eps37Cl, DualIsoSlope.MG_PCE_Eps13C, MgPce2Plot] = calcEpsilonRayleigh(...
                                      Mg.deltas.PCE_13C(RngOfInt), ...
                                      Mg.deltas.PCE_37Cl(RngOfInt), ...
                                      Mg.Ctot.Pce(RngOfInt));
  DualIsoSlope.MG_PCE_SlopeRay = DualIsoSlope.MG_PCE_Eps13C / DualIsoSlope.MG_PCE_Eps37Cl;
  % fit to get epsilon of TCE
  [DualIsoSlope.MG_TCE_Eps37Cl, DualIsoSlope.MG_TCE_Eps13C, MgTce2Plot] = calcEpsilonRayleigh(...
                                      Mg.deltas.TCE_13C(RngOfInt), ...
                                      Mg.deltas.TCE_37Cl(RngOfInt), ...
                                      Mg.Ctot.Tce(RngOfInt));
  DualIsoSlope.MG_TCE_SlopeRay = DualIsoSlope.MG_TCE_Eps13C / DualIsoSlope.MG_TCE_Eps37Cl;
  % fit to get epsilon of PCE
  [DualIsoSlope.MS_PCE_Eps37Cl, DualIsoSlope.MS_PCE_Eps13C, MsPce2Plot] = calcEpsilonRayleigh(...
                                      Ms.deltas.PCE_13C(RngOfInt), ...
                                      Ms.deltas.PCE_37Cl(RngOfInt), ...
                                      Ms.Ctot.Pce(RngOfInt));
  DualIsoSlope.MS_PCE_SlopeRay = DualIsoSlope.MS_PCE_Eps13C / DualIsoSlope.MS_PCE_Eps37Cl;
  % fit to get epsilon of TCE
  [DualIsoSlope.MS_TCE_Eps37Cl, DualIsoSlope.MS_TCE_Eps13C, MsTce2Plot] = calcEpsilonRayleigh(...
                                      Ms.deltas.TCE_13C(RngOfInt), ...
                                      Ms.deltas.TCE_37Cl(RngOfInt), ...
                                      Ms.Ctot.Tce(RngOfInt));
  DualIsoSlope.MS_TCE_SlopeRay = DualIsoSlope.MS_TCE_Eps13C / DualIsoSlope.MS_TCE_Eps37Cl;
  
  
  subplot(133); cla;
  plot(MgPce2Plot.x, MgPce2Plot.y37Cl, 'ob');
  plot(MsPce2Plot.x, MsPce2Plot.y37Cl, '^b');
  hold on;
  plot(MgPce2Plot.x, MgPce2Plot.y13C, 'o:b');
  plot(MsPce2Plot.x, MsPce2Plot.y13C, '^:b');
  plot(MgTce2Plot.x, MgTce2Plot.y37Cl, 'og');
  plot(MgTce2Plot.x, MgTce2Plot.y13C, 'o:g');
  plot(MsTce2Plot.x, MsTce2Plot.y37Cl, '^g');
  plot(MsTce2Plot.x, MsTce2Plot.y13C, '^:g');
  xlabel('log(x) : Fraction Remaining');
  ylabel('log(delta(t)/delta(t0))');

  
  %% theoretical (average) epsilons
  DualIsoSlope.eClP_Theo = mean([Ms.Params.PCE2TCE_Epsilon_Cla1 Ms.Params.PCE2TCE_Epsilon_Cla2 ...
                                  Ms.Params.PCE2TCE_Epsilon_Clb1 Ms.Params.PCE2TCE_Epsilon_Clb2]);
  DualIsoSlope.eCP_Theo = mean([Ms.Params.PCE2TCE_Epsilon_Ca Ms.Params.PCE2TCE_Epsilon_Cb]);
  DualIsoSlope.eClT_Theo = mean([Ms.Params.TCE2CDCE_Epsilon_Cla1 Ms.Params.TCE2CDCE_Epsilon_Cla2 ...
                                  Ms.Params.TCE2CDCE_Epsilon_Clb2]);
  DualIsoSlope.eCT_Theo = mean([Ms.Params.TCE2CDCE_Epsilon_Ca Ms.Params.TCE2CDCE_Epsilon_Cb]);
  
  
  %% epsilons
  ParNames = fieldnames(Ms.Params);
  EpsilonFieldsIdx = cellfun(@(x) ~isempty(strfind(x, '_Epsilon')), ParNames);
  EpsilonFields = ParNames(EpsilonFieldsIdx);
  
  for i=1:sum(EpsilonFieldsIdx)
    EpsMs.(EpsilonFields{i}) = Ms.Params.(EpsilonFields{i});
    EpsMg.(EpsilonFields{i}) = Mg.Params.(EpsilonFields{i});   
  end

end
