# Supplementary material for: Modelling of C/Cl isotopic behaviour during chloroethene biotic reductive dechlorination: Capabilities and limitations of simplified and comprehensive models
Source: PLoS One. 2018 Aug 22;13(8):e0202416. doi: 10.1371/journal.pone.0202416 (PMC6104987; doi:10.1371/journal.pone.0202416)
Supplement: S2 File — The COMSOL and Matlab files used for the modelling aspects of the paper. A detailed “read me” document describing the individual Matlab files is also supplied. (ZIP) [file pone.0202416.s002.zip › MATLAB/createParamStruct.m]

function S = createParamStruct(x)
 
%%%%%%%%%%%%%%%%%%%%%%%%%%%%%%%%%%%%%%%%%%%%%%%%%
% Please refer to the instructions in the file  %
%         "Badin_et_al_Code_Guide.pdf".         %
%%%%%%%%%%%%%%%%%%%%%%%%%%%%%%%%%%%%%%%%%%%%%%%%%

fields = {'muDec', 'X0', 't0_delay', ...
          'PCE_C0', 'PCE_delta13C', 'PCE_delta37Cl', ...
          'TCE_C0', 'TCE_delta13C', 'TCE_delta37Cl', ...
          'CDCE_C0', 'CDCE_delta13C', 'CDCE_delta37Cl', ...
          'PCE2TCE_muMax', 'PCE2TCE_Yi', 'PCE2TCE_Km', ...
            'PCE2TCE_Epsilon_Ca', ...
            'PCE2TCE_Epsilon_Cb', ...
            'PCE2TCE_Epsilon_Cla1', ...
            'PCE2TCE_Epsilon_Cla2', ...
            'PCE2TCE_Epsilon_Clb1', ...
            'PCE2TCE_Epsilon_Clb2', ...
          'TCE2CDCE_muMax', 'TCE2CDCE_Yi', 'TCE2CDCE_Km', ...
            'TCE2CDCE_Epsilon_Ca', ...
            'TCE2CDCE_Epsilon_Cb', ...
            'TCE2CDCE_Epsilon_Cla1', ...
            'TCE2CDCE_Epsilon_Cla2', ...
            'TCE2CDCE_Epsilon_Clb1', ...
            'TCE2CDCE_Epsilon_Clb2'
          };

if ~exist('x', 'var') || isempty(x)
  x = nan(1,length(fields));  % create empty struct
end

if isscalar(x) && ~isstruct(x)
  x = x * ones(1,length(fields));
end

%% 
if isstruct(x)
  S = cell2mat(struct2cell(x));
elseif isvector(x)
  assert((length(x) == length(fields)), ...
            'Unsupported parameter vector length');
  clear S;
  for i=1:length(x)
    S.(fields{i}) = x(i);
  end
else
  error('not supported input!');
end
  
end
