# Supplementary material for: Modelling of C/Cl isotopic behaviour during chloroethene biotic reductive dechlorination: Capabilities and limitations of simplified and comprehensive models
Source: PLoS One. 2018 Aug 22;13(8):e0202416. doi: 10.1371/journal.pone.0202416 (PMC6104987; doi:10.1371/journal.pone.0202416)
Supplement: S2 File — The COMSOL and Matlab files used for the modelling aspects of the paper. A detailed “read me” document describing the individual Matlab files is also supplied. (ZIP) [file pone.0202416.s002.zip › MATLAB/export_fig/.ignore/ghostscript.txt]

C:\Program Files\gs\gs9.22\bin\gswin64c.exe
