# Supplementary material for: Modelling of C/Cl isotopic behaviour during chloroethene biotic reductive dechlorination: Capabilities and limitations of simplified and comprehensive models
Source: PLoS One. 2018 Aug 22;13(8):e0202416. doi: 10.1371/journal.pone.0202416 (PMC6104987; doi:10.1371/journal.pone.0202416)
Supplement: S2 File — The COMSOL and Matlab files used for the modelling aspects of the paper. A detailed “read me” document describing the individual Matlab files is also supplied. (ZIP) [file pone.0202416.s002.zip › MATLAB/exportData.m]

 
%%%%%%%%%%%%%%%%%%%%%%%%%%%%%%%%%%%%%%%%%%%%%%%%%
% Please refer to the instructions in the file  %
%         "Badin_et_al_Code_Guide.pdf".         %
%%%%%%%%%%%%%%%%%%%%%%%%%%%%%%%%%%%%%%%%%%%%%%%%%

clear;
close all;
addpath('export_fig/');
%% PT
exportExperiment('PT', [], [], true)
exportExperiment('PT', [], [], 2)

%% PTD
exportExperiment('PTD', [], [], true)
exportExperiment('PTD', [], [], 2)

%% TD
exportExperiment('TD', [], [], true)
exportExperiment('TD', [], [], 2)
