# Supplementary material for: Modelling of C/Cl isotopic behaviour during chloroethene biotic reductive dechlorination: Capabilities and limitations of simplified and comprehensive models
Source: PLoS One. 2018 Aug 22;13(8):e0202416. doi: 10.1371/journal.pone.0202416 (PMC6104987; doi:10.1371/journal.pone.0202416)
Supplement: S2 File — The COMSOL and Matlab files used for the modelling aspects of the paper. A detailed “read me” document describing the individual Matlab files is also supplied. (ZIP) [file pone.0202416.s002.zip › MATLAB/exportExperiment.m]

function MfileName = exportExperiment(ExpName, NoDelay, ChangedParams, ...
                                      LoadCompleteKappas, IgnoreRealData)
% LoadCompleteKappas = 1 --> SM 
% LoadCompleteKappas = 2 --> GM
 
%%%%%%%%%%%%%%%%%%%%%%%%%%%%%%%%%%%%%%%%%%%%%%%%%
% Please refer to the instructions in the file  %
%         "Badin_et_al_Code_Guide.pdf".         %
%%%%%%%%%%%%%%%%%%%%%%%%%%%%%%%%%%%%%%%%%%%%%%%%%

addpath('export_fig')
                                    
if ~exist('IgnoreRealData', 'var') || isempty(IgnoreRealData)
  IgnoreRealData = false;
end
if ~exist('NoDelay', 'var') || isempty(NoDelay)
  NoDelay = false;
end
if ~exist('ChangedParams', 'var')
  ChangedParams = [];
end
if ~exist('LoadCompleteKappas', 'var') || isempty(LoadCompleteKappas)
  LoadCompleteKappas = false;
end

if NoDelay
  ExpNameFull = [ExpName, '_NoDelay'];
else
  ExpNameFull = ExpName;
end

load(ExpName, 'Kappas*', 'Ws', 'Ps', 'deltasGoal', 'XsFinal', 'RealData')
% this applies "fake" changes to the parameters
if ~isempty(ChangedParams)
  ModdedParams = createParamStruct(XsFinal);
  fns = fieldnames(ModdedParams);
  for i=1:length(fns)
    if ~isnan(ChangedParams.(fns{i}))
      ModdedParams.(fns{i}) = ChangedParams.(fns{i});
    end
  end
  XsFinal = createParamStruct(ModdedParams);
  ExpNameFull = ChangedParams.Name;
  
  if isfield(ChangedParams, 'EndTimeH');
    RealData.h(end) = ChangedParams.EndTimeH;
  elseif isfield(ChangedParams, 'RelativeTimeBoost')
    RealData.h(end) = RealData.h(end)*ChangedParams.RelativeTimeBoost;
  end
end

% load kappas for complete model if requested
Params = createParamStruct(XsFinal);
if NoDelay
  XsFinal(3) = 0;
end
if LoadCompleteKappas
  if LoadCompleteKappas == 1
    load brandnewkappas Ws Ps Kappas*;
    ExpNameFull = [ExpNameFull, '_General'];
  elseif LoadCompleteKappas == 2
    generateSimpleKappas;
    ExpNameFull = [ExpNameFull, '_Simple'];
  elseif LoadCompleteKappas == 3
    generateKappas_NewT2C;
    ExpNameFull = [ExpNameFull, '_CompTD2'];
  end
  if isempty(strfind(ExpName, 'PT'))
    KappasP2T = sym(zeros(size(KappasP2T)));
  end
  if isempty(strfind(ExpName, 'TD'))
    KappasT2C = sym(zeros(size(KappasT2C)));
  end
  
  % PCE > TCE
  if isnan(Params.PCE2TCE_Epsilon_Cla2)
    Params.PCE2TCE_Epsilon_Cla2 = Params.PCE2TCE_Epsilon_Clb1;
  end
  if isnan(Params.PCE2TCE_Epsilon_Clb2)
    Params.PCE2TCE_Epsilon_Clb2 = Params.PCE2TCE_Epsilon_Clb1;
  end
  if LoadCompleteKappas == 2  % 
    MeanEpsClSec = mean([Params.PCE2TCE_Epsilon_Clb1 Params.PCE2TCE_Epsilon_Clb2 Params.PCE2TCE_Epsilon_Cla2]);
    Params.PCE2TCE_Epsilon_Cla2 = MeanEpsClSec;
    Params.PCE2TCE_Epsilon_Clb1 = MeanEpsClSec;
    Params.PCE2TCE_Epsilon_Clb2 = MeanEpsClSec;
  end
  
  % TCE > cDCE
  if isnan(Params.TCE2CDCE_Epsilon_Cla2)
    Params.TCE2CDCE_Epsilon_Cla2 = Params.TCE2CDCE_Epsilon_Clb1;
  end
  if isnan(Params.TCE2CDCE_Epsilon_Clb2) 
    Params.TCE2CDCE_Epsilon_Clb2 = Params.TCE2CDCE_Epsilon_Clb1;
  end
  
  if LoadCompleteKappas == 2  %
    MeanEpsClSec = mean([Params.TCE2CDCE_Epsilon_Clb2 Params.TCE2CDCE_Epsilon_Cla2]);
    Params.TCE2CDCE_Epsilon_Cla2 = MeanEpsClSec;
    Params.TCE2CDCE_Epsilon_Clb1 = MeanEpsClSec;
    Params.TCE2CDCE_Epsilon_Clb2 = MeanEpsClSec;
  end
  XsFinal = createParamStruct(Params);
end

% show all parameters prior to simulation
Params = createParamStruct(XsFinal);

% write parameters to Excel file
writetable(struct2table(createParamStruct(XsFinal)), 'results/Parameters.xlsx', 'sheet', ExpNameFull);

% evaluate function and plot
DesiredTime = [(0:0.1:(1.02*RealData.h(end)))*(60^2)];  
[Cost, Y, deltas, T, Ctot] = to_optimize(XsFinal, DesiredTime, KappasP2T, KappasT2C, Ps, Ws, []);

fig = figure('Name', ExpNameFull); 
set(fig, 'units', 'normalized');
set(fig, 'outerposition', [0 0 0.5 0.5 ]);  % better resolution
set(fig, 'color', 'white');
Comsol = [];
if IgnoreRealData
  RealDataPlot = [];
else
  RealDataPlot = RealData;
end
plotIsotopes(Ctot, deltas, T, RealDataPlot, Comsol);   

% save figure
export_fig(['results/', ExpNameFull, '.png'], '-m3');
for i=1:4
  sp = subplot(2,2,i);
  export_fig(sp, ['results/subplot/', ExpNameFull, '_', num2str(i), '.png'], '-m3');
end

% save data
timing.T = T;
timing.TnoDelay = T - Params.t0_delay*3600;
pairs = [fieldnames(timing), struct2cell(timing); fieldnames(Ctot), struct2cell(Ctot); fieldnames(deltas), struct2cell(deltas)].';
datastruct = struct(pairs{:});

writetable(struct2table(datastruct), 'results/Data.xlsx', 'sheet', ExpNameFull);

% nashsutcliff
SampleIndices = nan(1,length(RealData.t));
for i=1:length(RealData.t)
  [~, SampleIndices(i)] = min(abs(RealData.t(i) - T));
end
Nsc.CiPce = nashsutcliffe(RealData.x_PCE_Umol, Ctot.Pce(SampleIndices));
Nsc.CiTce = nashsutcliffe(RealData.x_TCE_Umol, Ctot.Tce(SampleIndices));
Nsc.CiCdce = nashsutcliffe(RealData.x_cDCE_Umol, Ctot.Cdce(SampleIndices));
Nsc.D13CPce = nashsutcliffe(RealData.PCED13C, deltas.PCE_13C(SampleIndices));
Nsc.D13CTce = nashsutcliffe(RealData.TCED13C, deltas.TCE_13C(SampleIndices));
Nsc.D13CCdce = nashsutcliffe(RealData.cDCED13C, deltas.CDCE_13C(SampleIndices));
Nsc.D37ClPce = nashsutcliffe(RealData.PCED37Cl, deltas.PCE_37Cl(SampleIndices));
Nsc.D37ClTce = nashsutcliffe(RealData.TCED37Cl, deltas.TCE_37Cl(SampleIndices));

writetable(struct2table(Nsc), 'results/NSC.xlsx', 'sheet', ExpNameFull);

MfileName = ['Results', filesep, ExpNameFull, '_out.mat'];
save(MfileName);

end
