# Supplementary material for: Modelling of C/Cl isotopic behaviour during chloroethene biotic reductive dechlorination: Capabilities and limitations of simplified and comprehensive models
Source: PLoS One. 2018 Aug 22;13(8):e0202416. doi: 10.1371/journal.pone.0202416 (PMC6104987; doi:10.1371/journal.pone.0202416)
Supplement: S2 File — The COMSOL and Matlab files used for the modelling aspects of the paper. A detailed “read me” document describing the individual Matlab files is also supplied. (ZIP) [file pone.0202416.s002.zip › MATLAB/exportSynthetic.m]

 
%%%%%%%%%%%%%%%%%%%%%%%%%%%%%%%%%%%%%%%%%%%%%%%%%
% Please refer to the instructions in the file  %
%         "Badin_et_al_Code_Guide.pdf".         %
%%%%%%%%%%%%%%%%%%%%%%%%%%%%%%%%%%%%%%%%%%%%%%%%%

clear;
close all;

DoCalcModels = true;

%% desired values
ToSimul = readtable('input_data/SimulDiffEpsilons_2Simulate.xlsx', ...
        'Sheet', 'TO_SIMULATE');
for iVar=1:length(ToSimul.Properties.VariableNames)
  if ~isempty(strfind(ToSimul.Properties.VariableNames{iVar}, '2'))
    ToSimul.Properties.VariableNames{iVar} = ...
        strrep(ToSimul.Properties.VariableNames{iVar}, 'E_', 'E_Epsilon_');
  end
end

fidLatex = fopen('results/report/MgVsMs.tex', 'w+');

%%
for iExp = 1:size(ToSimul,1)    % forward order
  ExpType = strsplit(ToSimul.Name{iExp});
  ExpType = ExpType{1};
  
  NewParams = createParamStruct(nan);
  for iVar=3:length(ToSimul.Properties.VariableNames)
    NewParams.(ToSimul.Properties.VariableNames{iVar}) = ...
              ToSimul{iExp,iVar};
  end
  
  ToSimul.Description{iExp} = strrep(ToSimul.Description{iExp}, ' ', '_');
  ToSimul.Description{iExp} = strrep(ToSimul.Description{iExp}, 'different', 'di');
  ToSimul.Description{iExp} = strrep(ToSimul.Description{iExp}, 'inverse', 'inv');
    
  NewParams.Name = ['MG2MS_', strrep(ToSimul.Name{iExp}, ' ', '_'), ...
                    ToSimul.Description{iExp}];
  ExpNames{iExp} = NewParams.Name;

  % avoid NaN concentrations
  NewParams.PCE2TCE_Yi = 0.9;
  NewParams.TCE2CDCE_Yi = 0.9;

  if DoCalcModels
    % general model
    MfileMg = exportExperiment(ExpType, [], NewParams, true, true)
    % simple model
    MfileMs = exportExperiment(ExpType, [], NewParams, 2, true)
  else
    % general model
    MfileMg = ['results/', NewParams.Name, '_General_out.mat'];
    % simple model
    MfileMs = ['results/', NewParams.Name, '_Simple_out.mat'];
  end

  % compare SM and GM
  [CompMetric(iExp), EtaMsMax(iExp), DualIsoSlope(iExp), ...
        EpsMs(iExp), EpsMg(iExp)] = compareMgMs(MfileMg, MfileMs);

  fig = gcf;
  set(fig, 'Name', ExpNames{iExp}); 
  set(fig, 'units', 'normalized');
  set(fig, 'outerposition', [0 0 1 1]);
  set(fig, 'color', 'white');
  export_fig(['results/', ExpNames{iExp}, '_Comparison.png']);
  
  close all;
  
  % LaTeX output
  figName1 = ['../', MfileMs(9:end-14), 'Comparison.png'];
  figName2 = ['../', MfileMs(9:end-14), 'General.png'];
  figName3 = ['../', MfileMs(9:end-14), 'Simple.png'];
  
  LatexString = ['\\textbf{', num2str(iExp), ': ', strrep(NewParams.Name, '_', '\\_') ,'}\\\\\n', ...
                  '\\includegraphics[width=0.53\\linewidth]{', figName1, '} \\\\ \n', ...
                  '\\includegraphics[width=0.45\\linewidth]{', figName2, '} \n', ...
                  '\\includegraphics[width=0.45\\linewidth]{', figName3, '} \n', ...
                  '\n\\newpage'];
  fprintf(fidLatex, LatexString);
  
end

CompMetrics = {'NSC', 'RMSE', 'PAAE', 'MAXABSERR', 'MAXAENORM'};
for CompMet = CompMetrics
  CompMet = CompMet{1};
  Table2Export = [cell2table(ExpNames'), struct2table(cell2mat({CompMetric.(CompMet)}))];
  writetable(Table2Export, 'results/SimulDiffEpsilons.xlsx', 'Range', 'A2', 'Sheet', CompMet);
end
Table2Export = [cell2table(ExpNames'), struct2table(EtaMsMax), struct2table(DualIsoSlope)];
writetable(Table2Export, 'results/SimulDiffEpsilons.xlsx', 'Range', 'A2', 'Sheet', 'Other');
Table2Export = [cell2table(ExpNames'), struct2table(EpsMg)];
writetable(Table2Export, 'results/SimulDiffEpsilons.xlsx', 'Range', 'A2', 'Sheet', 'Epsilons_MG');
Table2Export = [cell2table(ExpNames'), struct2table(EpsMs)];
writetable(Table2Export, 'results/SimulDiffEpsilons.xlsx', 'Range', 'A2', 'Sheet', 'Epsilons_MS');

display('exportSynthetic is DONE!');

fclose(fidLatex);

beep; pause(0.2); beep; pause(0.2); beep; % to let you know it is ready!
