# Supplementary material for: Modelling of C/Cl isotopic behaviour during chloroethene biotic reductive dechlorination: Capabilities and limitations of simplified and comprehensive models
Source: PLoS One. 2018 Aug 22;13(8):e0202416. doi: 10.1371/journal.pone.0202416 (PMC6104987; doi:10.1371/journal.pone.0202416)
Supplement: S2 File — The COMSOL and Matlab files used for the modelling aspects of the paper. A detailed “read me” document describing the individual Matlab files is also supplied. (ZIP) [file pone.0202416.s002.zip › MATLAB/generateSimpleKappas.m]

 
%%%%%%%%%%%%%%%%%%%%%%%%%%%%%%%%%%%%%%%%%%%%%%%%%
% Please refer to the instructions in the file  %
%         "Badin_et_al_Code_Guide.pdf".         %
%%%%%%%%%%%%%%%%%%%%%%%%%%%%%%%%%%%%%%%%%%%%%%%%%

%% typical configuration
%  
%  A beautiful ASCII-PCE 
%  ======================
%
%  (D)  Cl         Cl  (F)
%        \         /
%         \       /
%    (A)   C === C   (B)
%         /       \
%        /         \ 
%  (C)  Cl         Cl  (E)
%
%  Type 1 - Transformation Example:
%
%   ClAlpha2      ClBeta2
%  (D)  Cl         Cl  (F)
%        \         /
%         \       /  
%    (A)   C === C   (B)
% Calpha  /       \  Cbeta
%        /         \ 
%  (C)  Cl         Cl  (E)
%   ClAlpha1      ClBeta1

% PCE
nPCE_Cl = 5;
nPCE_C = 3;
nPCE = nPCE_Cl + nPCE_C;
% TCE
nTCE_Cl = 8;
nTCE_C = 4;
nTCE = nTCE_Cl + nTCE_C;
% cDCE
nCDCE_Cl = 3;
nCDCE_C = 3;
nCDCE = nCDCE_Cl + nCDCE_C;

KappasP2T = sym(zeros(nPCE, nTCE));
KappasT2C = sym(zeros(nTCE, nCDCE));

syms AKIE_Ca AKIE_Cb AKIE_Cla1 AKIE_Cla2 AKIE_Clb1 AKIE_Clb2
syms pCH pCL pClH pClL

%% PCE
%            Cl            |     C    |
% LLLL LLLH LLHH LHHH HHHH   LL LH HH
%
Ps.PCE = [(1-pClH)^4 ...        % LLLL [Cl]
         4*(1-pClH)^3*pClH ...  % LLLH [Cl]
         6*(1-pClH)^2*pClH^2 ...% LLHH [Cl]
         4*(1-pClH)*pClH^3 ...  % LHHH [Cl]
         pClH^4 ...             % HHHH [Cl]
         (1-pCH)^2 ...          % LL   [C]
         2*pCH*(1-pCH) ...      % LH   [C]
         pCH^2];                % HH   [C]
Ws.PCE_37Cl = [0   1/4 1/2 3/4 1    nan nan nan]';
Ws.PCE_13C =  [nan nan nan nan nan  0   1/2 1]'; 
Ws.PCE_ConcSum = logical([1 1 1 1 1 0   0   0])';


%% TCE
% IMPORTANT NOTE: The last L/H in the Cl combination is the removable bond
%       Cl                        |     C    |
% LLL LLH LHL HLL LHH HLH HHL HHH   LL LH HH
%   *   *   *   *   *   *   *   *              << * = removable bond
%
Ps.TCE = [(1-pClH)^3 ...              % LLL [Cl]
         1/3 * 3*(1-pClH)^2*pClH ...  % LLH [Cl]
         1/3 * 3*(1-pClH)^2*pClH ...  % LHL [Cl]
         1/3 * 3*(1-pClH)^2*pClH ...  % HLL [Cl]
         1/3 * 3*(1-pClH)*pClH^2 ...  % LHH [Cl]
         1/3 * 3*(1-pClH)*pClH^2 ...  % HLH [Cl]
         1/3 * 3*(1-pClH)*pClH^2 ...  % HHL [Cl]
         pClH^3 ...                   % HHH [Cl]
         (1-pCH)^2 ...                % LL  [C]
         1/2 * 2*pCH*(1-pCH) ...      % LH  [C]
         1/2 * 2*pCH*(1-pCH) ...      % HL  [C]
         pCH^2];                      % HH  [C]
Ws.TCE_37Cl = [0   1/3 1/3 1/3  2/3 2/3 2/3 1   nan nan nan nan]';
Ws.TCE_13C =  [nan nan nan nan  nan nan nan nan 0   1/2 1/2 1   ]'; 
Ws.TCE_ConcSum = logical([1 1 1 1 1 1 1 1 0 0 0 0])';


%% PCE to TCE
%               LLL                   LLH LHL HLL                       LHH HLH HHL                     HHH
KappasP2T_Cl = [1                     0                                 0                               0 ; ...
                1/4 * 1/AKIE_Cla1     3/4*1/AKIE_Clb1                   0                               0 ; ...
                0                     1/2*1/(AKIE_Clb1 * AKIE_Cla1)     1/2*1/(AKIE_Clb1^2)             0 ; ...
                0                     0                                 3/4*1/(AKIE_Clb1^2 * AKIE_Cla1) 1/4*1/(AKIE_Clb1^3) ; ...
                0                     0                                 0                               1/(AKIE_Clb1^3 * AKIE_Cla1)];
% replicate rows for              LLH, LHL, HLL                      LHH, HLH, HHL
KappasP2T_Cl = [KappasP2T_Cl(:,1) 1/3*repmat(KappasP2T_Cl(:,2),1,3), 1/3*repmat(KappasP2T_Cl(:,3),1,3), KappasP2T_Cl(:,4)];   
KappasP2T_C = [ 1                     0                                 0                               0; ...
                0                     1/4*(1/AKIE_Cb + 1/AKIE_Ca)       1/4*(1/AKIE_Cb + 1/AKIE_Ca)     0; ...
                0                     0                                 0                               1/(AKIE_Ca*AKIE_Cb)];
KappasP2T = [KappasP2T_Cl,  zeros(nPCE_Cl,nTCE_C); ...
             zeros(nPCE_C,nTCE_Cl),    KappasP2T_C]

%% cDCE
%    Cl   |     C    |
% LL LH HH  LL LH HH
%
Ps.CDCE = [(1-pClH)^2 ...       % LL [Cl]
         2*(1-pClH)*pClH ...    % LH [Cl]
         pClH^2 ...             % HH [Cl]
         (1-pCH)^2 ...          % LL  [C]
         2*pCH*(1-pCH) ...      % LH  [C]
         pCH^2];                % HH  [C]
Ws.CDCE_37Cl = [0   1/2 1   nan nan nan]';
Ws.CDCE_13C =  [nan nan nan 0   1/2 1  ]';  
Ws.CDCE_ConcSum = logical([1 1 1 0 0 0])';

%% TCE to cDCE
KappasT2C_Cl = [1                     0                                 0; ...                          % LLL
                1/AKIE_Cla1           0                                 0; ...                          % LLH
                0                     1/AKIE_Clb1                       0; ...                          % LHL 
                0                     1/AKIE_Clb1                       0; ...                          % HLL 
                0                     1/(AKIE_Clb1 * AKIE_Cla1)         0; ...                          % LHH 
                0                     1/(AKIE_Clb1 * AKIE_Cla1)         0; ...                          % HLH
                0                     0                                 1/(AKIE_Clb1^2)                 % HHL
                0                     0                                 1/(AKIE_Clb1^2 * AKIE_Cla1)];   % HHH
KappasT2C_C = [ 1                     0            0; ...
                0                     1/AKIE_Ca    0; ...
                0                     1/AKIE_Cb    0; ...
                0                     0            1/(AKIE_Ca*AKIE_Cb)];

KappasT2C = [KappasT2C_Cl,  zeros(nTCE_Cl,nCDCE_C); ...
             zeros(nTCE_C,nCDCE_Cl),    KappasT2C_C]

%% export matrices to latex format
LatexKappasP2T_C = ['$$ \bm{\kappa}^{PCE_C\rightarrow TCE_C}=', tidyLatexMatrix(latex(KappasP2T_C)), ' $$']
LatexKappasP2T_Cl = ['$$ \bm{\kappa}^{PCE_{Cl}\rightarrow TCE_{Cl}}=', tidyLatexMatrix(latex(KappasP2T_Cl)), ' $$']
LatexKappasT2C_C = ['$$ \bm{\kappa}^{TCE_C\rightarrow cDCE_C}=', tidyLatexMatrix(latex(KappasT2C_C)), ' $$']
LatexKappasT2C_Cl = ['$$ \bm{\kappa}^{TCE_{Cl}\rightarrow cDCE_{Cl}}=', tidyLatexMatrix(latex(KappasT2C_Cl)), ' $$']
