# Supplementary material for: Modelling of C/Cl isotopic behaviour during chloroethene biotic reductive dechlorination: Capabilities and limitations of simplified and comprehensive models
Source: PLoS One. 2018 Aug 22;13(8):e0202416. doi: 10.1371/journal.pone.0202416 (PMC6104987; doi:10.1371/journal.pone.0202416)
Supplement: S2 File — The COMSOL and Matlab files used for the modelling aspects of the paper. A detailed “read me” document describing the individual Matlab files is also supplied. (ZIP) [file pone.0202416.s002.zip › MATLAB/input_data/Lab_Data.xlsx]

## Sheet: all
Exp	Ech	h	[cDCE] umol	[TCE] umol	[PCE] umol	Mass Bal %	Ct/C0	ln(Ct/C0)	PCE d37Cl	PCE s.u. d37Cl	TCE d37Cl	TCE s.u. d37Cl	PCE d13C	PCE s.d. d13C	TCE d13C	TCE s.d. d13C	cDCE d13C	cDCE s.d. d13C	tDCE d13C	conservation	ln(1000+d37Cl…)	ln(1000+d13C…)
PTD	C0	0:30:00	2.32275	0	398.764	1	1	0	-0.913775	0.135968			-31.5403	0.0389805						-31.3576	0	0
PTD	C1	17:00:00	0	10.0614	321.191	0.825886	0.805465	-0.216335	-0.936627	0.148897	1.93927	0.106434	-31.8148	0.152626	-31.0828	0.254197				-31.7925	-0.0228734	-0.28346
PTD	C2	2 days, 1:00:00	3.2425	37.7982	292.758	0.832236	0.734164	-0.309023	-0.630435	0.167318	2.34224	0.109926	-31.7262	0.0637522	-31.8011	0.254952				-31.4265	0.283559	-0.192019
PTD	C3	2 days, 18:45:00	30.0296	121.899	210.66	0.904016	0.528283	-0.638123	-0.274177	0.162771	3.00892	0.105917	-31.3699	0.221817	-28.8534	0.327564	-42.2556	0.102342		-31.4254	0.639978	0.175926
PTD	C5	3 days, 0:45:00	103.582	169.72	91.4724	0.909464	0.22939	-1.47233	0.145032	0.135128	4.02014	0.139209	-30.9055	0.199363	-25.8914	0.472431	-40.228	0.0612586		-31.2198	1.05921	0.655271
PTD	C6	3 days, 2:15:00	134.143	176.128	63.9744	0.933077	0.160432	-1.82989	0.628647	0.123868	4.62308	0.1759	-30.3395	0.0285152	-23.5789	0.0187668	-40.1015	0.020312		-30.6569	1.54264	1.23911
PTD	C7	3 days, 4:30:00	226.54	130.225	18.4497	0.935494	0.0462673	-3.07332	1.72031	0.187486	6.38421	0.184279	-29.6806	0.0109508	-16.3942	0.0448016	-38.4163	0.0694446		-30.3436	2.63302	1.91845
PTD	C8	3 days, 5:15:00	263.387	93.6721	9.6854	0.914377	0.0242886	-3.71775	2.14968	0.20292	7.48468	0.110147	-29.5672	0.108909	-10.4421	0.112252	-37.076	0.0787001		-30.075	3.06156	2.0353
PTD	C9	3 days, 5:45:00	300.24	66.5027	4.09456	0.92458	0.0102681	-4.57871	1.96013	0.220758	8.35791	0.102337	-29.6961	0.786803	-3.89919	0.359202	-35.4958	0.0128458		-29.7655	2.87241	1.90242
PTD	C10	3 days, 8:00:00	356.811	3.86684	1.24683	0.902359	0.00312673	-5.76777			10.6801	0.144447			8.69005		-31.6129	0.164607		-31.0734
PT	B0	0:00:00		3.4764	512.665	1	1	0	-0.636352	0.121478			-31.9319	0.3	-32.7733					-31.9376	0	0
PT	B1	2 days, 0:15:00		9.40153	389.224	0.772269	0.759218	-0.275467	-0.776359	0.135886	0.765143	0.138802	-31.7759	0.3	-34.157					-31.832	-0.140107	0.161199
PT	B2	2 days, 23:30:00		32.2008	358.575	0.756889	0.699434	-0.357484	-0.762553	0.118377	0.813962	0.16691	-31.4923	0.3	-34.8005	0.01711				-31.7649	-0.12629	0.453992
PT	B3	3 days, 14:45:00		137.278	316.027	0.877251	0.61644	-0.483795	0.0996831	0.115588	1.19783	0.143478	-30.4445	0.3	-31.9707	0.337717				-30.9067	0.736232	1.53532
PT	B4	3 days, 19:00:00		223.068	220.389	0.857528	0.429889	-0.844229	0.173871	0.148682	1.22632	0.195537	-29.2379	0.3	-29.8512	0.321346				-29.5464	0.81041	2.77906
PT	B5	3 days, 21:30:00		290.857	157.88	0.867248	0.307959	-1.17779	0.844449	0.185282	1.66557	0.11506	-27.7945	0.3	-28.8083	0.31424				-28.4516	1.48065	4.26483
PT	B6	3 days, 23:30:00		353.928	91.6779	0.860711	0.178826	-1.72134	1.97168	0.136238	1.50641	0.145077	-25.7775	0.3	-26.7933	0.161513				-26.5843	2.60629	6.33735
PT	B7	4 days, 0:45:00		404.336	37.8532	0.853712	0.0738361	-2.60591	2.78974	0.224148	1.98873	0.154168	-23.243	0.3	-26.4365	0.0282384				-26.1632	3.42241	8.93546
PT	B8	4 days, 2:00:00		426.593	12.3377	0.847231	0.0240659	-3.72696	3.78302	0.195114	2.71742	0.208548	-21.6879	0.3	-28.0849	1.87446				-27.9051	4.41243	10.5263
TD	D0	0:00:00	9.63826	629.646		1	1	0			0.577978	0.15128			-27.271		-27.271			-27.271	0	0
TD	D1	18:30:00	10.804	663.402		1.05462	1.05361	0.0522225			0.7762	0.110627			-25.5596	0.0605564	-29.6446			-25.625	0.198087	1.75785
TD	A2	6 days, 13:00:00	31.5781	596.785		0.982679	0.947809	-0.0536018			1.05132	0.23953			-24.8405	0.179225	-39.3162	0.292102		-25.568	0.472961	2.4955
TD	A3	10 days, 13:30:00	89.5003	513.472		0.942337	0.815493	-0.203962			1.17994	0.137655			-22.1058	0.345403	-41.1067	0.150868		-24.9262	0.601429	5.29593
TD	A4	11 days, 16:30:00	171.984	430.48		0.940658	0.683686	-0.380257			2.23421	0.0683474			-18.1048	0.178853	-40.0694	0.518041	-40.9368	-24.375	1.6539	9.37904
TD	A5	11 days, 21:45:00	197.206	391.775		0.919295	0.622215	-0.47447			2.67017	0.0447493			-15.4881	0.0103474	-38.0654	0.0788794	-42.3255	-23.0476	2.0888	12.0404
TD	A6	12 days, 2:30:00	242.363	285.014		0.822437	0.452658	-0.792619			3.34844	0.131459			-10.7302	0.489389	-34.9523	0.182608	-39.0404	-21.8618	2.76504	16.8616
TD	A7	12 days, 6:45:00	304.472	152.9		0.712254	0.242835	-1.41537			6.51551	0.167647			-0.560078	0.426521	-32.5079	0.161981		-21.8277	5.91656	27.0895
TD	A8	12 days, 8:30:00	367.962	118.763		0.757494	0.188619	-1.66803			8.23763	0.17287			7.73026	0.12016	-30.9646	0.068067		-21.5229	7.62607	35.3503
TD	A9	12 days, 9:20:00	358.299	92.3634		0.70118	0.146691	-1.91943			10.2946	0.221751			13.9888	0.377608	-29.2774	0.336436	-33.6834	-20.41	9.66411	41.5416
TD	A10	12 days, 10:00:00	381.949	65.66		0.69615	0.104281	-2.26067			11.3341	0.18452			21.7766	0.120281	-28.9262	0.221023	-32.9217	-21.4885	10.6926	49.1926
après correction VPDB EA ZH
	Ech	h	[cDCE] ppb	[cDCE] umol	[tDCE] ppb	[tDCE] umol	[TCE] ppb	[TCE] umol	[PCE] ppb	[PCE] umol	Mass Bal %	ln(Ct/C0)	Ct/C0	PCE d37Cl	PCE std d37Cl	TCE d37Cl	TCE std d37Cl	PCE d13C	PCE std d13C	TCE d13C	TCE std d13C	cDCE d13C	cDCE std d13C	tDCE d13C
PT	B0	0:00:00					455.409	3.4764	85102.4	512.665	1	0	1	-0.636352	0.121478			-32.9319	0.3	-34.6679	0.6
PT	B1	2 days, 0:15:00					1231.6	9.40153	64611.3	389.224	0.772269	-0.275467	0.759218	-0.776359	0.135886	0.765143	0.138802	-32.7759	0.3	-36.0516	0.6
PT	B2	2 days, 23:30:00					4218.3	32.2008	59523.5	358.575	0.756889	-0.357484	0.699434	-0.762553	0.118377	0.813962	0.16691	-32.4923	0.3	-36.6951	0.6
PT	B3	3 days, 14:45:00					17983.4	137.278	52460.5	316.027	0.877251	-0.483795	0.61644	0.0996831	0.115588	1.19783	0.143478	-31.4445	0.3	-33.8653	0.6
PT	B4	3 days, 19:00:00					29221.9	223.068	36584.6	220.389	0.857528	-0.844229	0.429889	0.173871	0.148682	1.22632	0.195537	-30.2379	0.3	-31.7458	0.6
PT	B5	3 days, 21:30:00					38102.3	290.857	26208	157.88	0.867248	-1.17779	0.307959	0.844449	0.185282	1.66557	0.11506	-28.7945	0.3	-30.7029	0.6
PT	B6	3 days, 23:30:00					46364.6	353.928	15218.5	91.6779	0.860711	-1.72134	0.178826	1.97168	0.136238	1.50641	0.145077	-26.7775	0.3	-28.6879	0.6
PT	B7	4 days, 0:45:00					52968	404.336	6283.63	37.8532	0.853712	-2.60591	0.0738361	2.78974	0.224148	1.98873	0.154168	-24.243	0.3	-28.3311	0.6
PT	B8	4 days, 2:00:00					55883.6	426.593	2048.06	12.3377	0.847231	-3.72696	0.0240659	3.78302	0.195114	2.71742	0.208548	-22.6879	0.3	-29.9795	0.6
PTD	C0	0:30:00	225.307	2.32275			0	0	66194.8	398.764	1	1	0	-0.913775	0.135968			-32.5403	0.3		0.6		0.2
PTD	C1	17:00:00	0	0			1318.05	10.0614	53317.6	321.191	0.825886	0.805465	-0.216335	-0.936627	0.148897	1.93927	0.106434	-32.8148	0.3	-32.9774	0.6		0.2
PTD	C2	2 days, 1:00:00	314.523	3.2425			4951.56	37.7982	48597.8	292.758	0.832236	0.734164	-0.309023	-0.630435	0.167318	2.34224	0.109926	-32.7262	0.3	-33.6957	0.6		0.2
PTD	C3	2 days, 18:45:00	2912.87	30.0296			15968.7	121.899	34969.6	210.66	0.904016	0.528283	-0.638123	-0.274177	0.162771	3.00892	0.105917	-32.3699	0.3	-30.748	0.6	-44.1206	0.2
PTD	C5	3 days, 0:45:00	10047.4	103.582			22233.3	169.72	15184.4	91.4724	0.909464	0.22939	-1.47233	0.145032	0.135128	4.02014	0.139209	-31.9055	0.3	-27.786	0.6	-42.093	0.2
PTD	C6	3 days, 2:15:00	13011.9	134.143			23072.7	176.128	10619.7	63.9744	0.933077	0.160432	-1.82989	0.628647	0.123868	4.62308	0.1759	-31.3395	0.3	-25.4735	0.6	-41.9665	0.2
PTD	C7	3 days, 4:30:00	21974.4	226.54			17059.5	130.225	3062.66	18.4497	0.935494	0.0462673	-3.07332	1.72031	0.187486	6.38421	0.184279	-30.6806	0.3	-18.2888	0.6	-40.2813	0.2
PTD	C8	3 days, 5:15:00	25548.6	263.387			12271	93.6721	1607.78	9.6854	0.914377	0.0242886	-3.71775	2.14968	0.20292	7.48468	0.110147	-30.5672	0.3	-12.3367	0.6	-38.941	0.2
PTD	C9	3 days, 5:45:00	29123.2	300.24			8711.85	66.5027	679.697	4.09456	0.92458	0.0102681	-4.57871	1.96013	0.220758	8.35791	0.102337	-30.6961	0.3	-5.79378	0.6	-37.3608	0.2
PTD	C10	3 days, 8:00:00	34610.6	356.811			506.555	3.86684	206.973	1.24683	0.902359	0.00312673	-5.76777			10.6801	0.144447			6.79546	0.6	-33.478	0.2
TD	D0	0:00:00	925.273	9.63826			82483.7	629.646			1	0	1			0.577978	0.15128			-29.1656	0.6	-29.136	0.2
TD	D1	18:30:00	1037.18	10.804			86905.6	663.402			1.05462	0.0522225	1.05361			0.7762	0.110627			-27.4542	0.6	-31.5096	0.2
TD	A2	6 days, 13:00:00	3031.5	31.5781			78178.8	596.785			0.982679	-0.0536018	0.947809			1.05132	0.23953			-26.7351	0.6	-41.1812	0.2
TD	A3	10 days, 13:30:00	8592.03	89.5003			67264.9	513.472			0.942337	-0.203962	0.815493			1.17994	0.137655			-24.0004	0.6	-42.9717	0.150868
TD	A4	11 days, 16:30:00	16510.4	171.984	273.896	2.82542	56392.9	430.48			0.940658	-0.380257	0.683686			2.23421	0.0683474			-19.9994	0.6	-41.9344	0.150868	-40.9368
TD	A5	11 days, 21:45:00	18931.8	197.206	435.472	4.49218	51322.6	391.775			0.919295	-0.47447	0.622215			2.67017	0.0447493			-17.3827	0.6	-39.9304	0.150868	-42.3255
TD	A6	12 days, 2:30:00	23266.8	242.363	551.217	5.68617	37336.9	285.014			0.822437	-0.792619	0.452658			3.34844	0.131459			-12.6248	0.6	-36.8174	0.150868	-39.0404
TD	A7	12 days, 6:45:00	29229.3	304.472			20029.9	152.9			0.712254	-1.41537	0.242835			6.51551	0.167647			-2.45467	0.6	-34.3729	0.150868
TD	A8	12 days, 8:30:00	35324.4	367.962			15558	118.763			0.757494	-1.66803	0.188619			8.23763	0.17287			5.83567	0.6	-32.8296	0.150868
TD	A9	12 days, 9:20:00	34396.7	358.299	900.06	9.28471	12099.6	92.3634			0.70118	-1.91943	0.146691			10.2946	0.221751			12.0942	0.6	-31.1425	0.150868	-33.6834
TD	A10	12 days, 10:00:00	36667.1	381.949	907.254	9.35892	8601.46	65.66			0.69615	-2.26067	0.104281			11.3341	0.18452			19.882	0.6	-30.7912	0.150868	-32.9217

## Sheet: Exp data PT_05-2015
0:00:00	512.665	3.4764	1	0	1	-0.636352	0.121478	NaN	NaN	-32.9319	0.3	-34.6679	0.6
2 days, 0:15:00	389.224	9.40153	0.772269	-0.275467	0.759218	-0.776359	0.135886	0.765143	0.138802	-32.7759	0.3	-36.0516	0.6
2 days, 23:30:00	358.575	32.2008	0.756889	-0.357484	0.699434	-0.762553	0.118377	0.813962	0.16691	-32.4923	0.3	-36.6951	0.6
3 days, 14:45:00	316.027	137.278	0.877251	-0.483795	0.61644	0.0996831	0.115588	1.19783	0.143478	-31.4445	0.3	-33.8653	0.6
3 days, 19:00:00	220.389	223.068	0.857528	-0.844229	0.429889	0.173871	0.148682	1.22632	0.195537	-30.2379	0.3	-31.7458	0.6
3 days, 21:30:00	157.88	290.857	0.867248	-1.17779	0.307959	0.844449	0.185282	1.66557	0.11506	-28.7945	0.3	-30.7029	0.6
3 days, 23:30:00	91.6779	353.928	0.860711	-1.72134	0.178826	1.97168	0.136238	1.50641	0.145077	-26.7775	0.3	-28.6879	0.6
4 days, 0:45:00	37.8532	404.336	0.853712	-2.60591	0.0738361	2.78974	0.224148	1.98873	0.154168	-24.243	0.3	-28.3311	0.6
4 days, 2:00:00	12.3377	426.593	0.847231	-3.72696	0.0240659	3.78302	0.195114	2.71742	0.208548	-22.6879	0.3	-29.9795	0.6

## Sheet: Exp data TD_05-2015
0:00:00	9.63826	629.646	1	0	1	0.577978	0.15128	-29.1656	0.6	-29.136	0.2	NaN
18:30:00	10.804	663.402	1.05462	0.0522225	1.05361	0.7762	0.110627	-27.4542	0.6	-31.5096	0.2	NaN
6 days, 13:00:00	31.5781	596.785	0.982679	-0.0536018	0.947809	1.05132	0.23953	-26.7351	0.6	-41.1812	0.2	NaN
10 days, 13:30:00	89.5003	513.472	0.942337	-0.203962	0.815493	1.17994	0.137655	-24.0004	0.6	-42.9717	0.150868	NaN
11 days, 16:30:00	171.984	430.48	0.940658	-0.380257	0.683686	2.23421	0.0683474	-19.9994	0.6	-41.9344	0.150868	-40.9368
11 days, 21:45:00	197.206	391.775	0.919295	-0.47447	0.622215	2.67017	0.0447493	-17.3827	0.6	-39.9304	0.150868	-42.3255
12 days, 2:30:00	242.363	285.014	0.822437	-0.792619	0.452658	3.34844	0.131459	-12.6248	0.6	-36.8174	0.150868	-39.0404
12 days, 6:45:00	304.472	152.9	0.712254	-1.41537	0.242835	6.51551	0.167647	-2.45467	0.6	-34.3729	0.150868	NaN
12 days, 8:30:00	367.962	118.763	0.757494	-1.66803	0.188619	8.23763	0.17287	5.83567	0.6	-32.8296	0.150868	NaN
12 days, 9:20:00	358.299	92.3634	0.70118	-1.91943	0.146691	10.2946	0.221751	12.0942	0.6	-31.1425	0.150868	-33.6834
12 days, 10:00:00	381.949	65.66	0.69615	-2.26067	0.104281	11.3341	0.18452	19.882	0.6	-30.7912	0.150868	-32.9217

## Sheet: Exp data PTD_05-2015
0:30:00	398.764	0	2.32275	1	1	0	-0.913775	0.135968	NaN	NaN	-32.5403	0.3	NaN	0.6	NaN	0.2
17:00:00	321.191	10.0614	0	0.825886	0.805465	-0.216335	-0.936627	0.148897	1.93927	0.106434	-32.8148	0.3	-32.9774	0.6	NaN	0.2
2 days, 1:00:00	292.758	37.7982	3.2425	0.832236	0.734164	-0.309023	-0.630435	0.167318	2.34224	0.109926	-32.7262	0.3	-33.6957	0.6	NaN	0.2
2 days, 18:45:00	210.66	121.899	30.0296	0.904016	0.528283	-0.638123	-0.274177	0.162771	3.00892	0.105917	-32.3699	0.3	-30.748	0.6	-44.1206	0.2
3 days, 0:45:00	91.4724	169.72	103.582	0.909464	0.22939	-1.47233	0.145032	0.135128	4.02014	0.139209	-31.9055	0.3	-27.786	0.6	-42.093	0.2
3 days, 2:15:00	63.9744	176.128	134.143	0.933077	0.160432	-1.82989	0.628647	0.123868	4.62308	0.1759	-31.3395	0.3	-25.4735	0.6	-41.9665	0.2
3 days, 4:30:00	18.4497	130.225	226.54	0.935494	0.0462673	-3.07332	1.72031	0.187486	6.38421	0.184279	-30.6806	0.3	-18.2888	0.6	-40.2813	0.2
3 days, 5:15:00	9.6854	93.6721	263.387	0.914377	0.0242886	-3.71775	2.14968	0.20292	7.48468	0.110147	-30.5672	0.3	-12.3367	0.6	-38.941	0.2
3 days, 5:45:00	4.09456	66.5027	300.24	0.92458	0.0102681	-4.57871	1.96013	0.220758	8.35791	0.102337	-30.6961	0.3	-5.79378	0.6	-37.3608	0.2
3 days, 8:00:00	1.24683	3.86684	356.811	0.902359	0.00312673	-5.76777	NaN	NaN	10.6801	0.144447	-1	0.3	6.79546	0.6	-33.478	0.2
