# Supplementary material for: Modelling of C/Cl isotopic behaviour during chloroethene biotic reductive dechlorination: Capabilities and limitations of simplified and comprehensive models
Source: PLoS One. 2018 Aug 22;13(8):e0202416. doi: 10.1371/journal.pone.0202416 (PMC6104987; doi:10.1371/journal.pone.0202416)
Supplement: S2 File — The COMSOL and Matlab files used for the modelling aspects of the paper. A detailed “read me” document describing the individual Matlab files is also supplied. (ZIP) [file pone.0202416.s002.zip › MATLAB/input_data/SimulDiffEpsilons_2Simulate.xlsx]

## Sheet: results
ExpName	Epsilons				Nash-Sutcliffe									Worst Eta				Dual Isotope Slopes
Var1	PCE2TCE_Ca	PCE2TCE_Cla1	TCE2CDCE_Ca	TCE2CDCE_Cla1	CiPce	CiTce	CiCdce	D13CPce	D13CTce	D13CCdce	D37ClPce	D37ClTce	D37ClCdce	Pce	PercConc	Tce	Cdce	PCE_Theor	TCE_Theor	PCE_Ms	PCE_Mg	TCE_Ms	TCE_Mg	CDCE_Ms	CDCE_Mg
PT 1	-20	-0.2	-20	-0.2	1	1		1	1		0.999999	1		1.00096	0.372647	0.999835		200	150	199.023	199.055	193.422	193.425
PT 2	-20	-2	-20	-2	1	1		0.999999	1		0.999999	1		0.998521	0.374947	1.00027		20	15	19.8767	19.871	19.3283	19.3277
PT 3	-4	-2	-4	-2	1	1		1	1		1	1		0.997535	0.374947	1.00044		4	3	3.88701	3.88527	3.86726	3.86709
TD 1	-20	-0.2	-20	-0.2		1	1		0.996594	0.999973		0.999998	-10.7564		0.000140276	1.00245	0.999833	200	150			156.11	167.113	-1.46213e+13	-4.38638e+13
TD 2	-20	-2	-20	-2		1	1		0.996664	0.999971		0.999998	-64.7497		0.000143214	0.996515	1.00027	20	15			15.4822	16.5634	65535	-7.31063e+12
TD 3	-4	-2	-4	-2		1	1		0.999888	0.999998		1	-88.9581		0.000143214	0.994014	1.00044	4	3			2.93206	2.96979	65535	8.77202e+12
PTD 1	-20	-0.2	-20	-0.2	1	1	1	1	0.999791	0.999643	1	1	1	1.0024	0.000170262	1.00063	0.999671	200	150	207.021	207.061	160.5	163.363	364.995	366.288
PTD 2	-20	-2	-20	-2	1	1	1	1	0.999803	0.999636	1	1	1	0.996595	0.00017046	0.999008	1.00054	20	15	20.6402	20.6345	16.0169	16.2962	36.4711	36.5967
PTD 3	-4	-2	-4	-2	1	1	1	1	0.999994	0.999985	1	1	1	0.994145	0.00017046	0.99836	1.00088	4	3	3.91169	3.90993	3.16656	3.17635	7.33364	7.33814

## Sheet: TO_SIMULATE
Name	Description	PCE2TCE_Ca	PCE2TCE_Cb	PCE2TCE_Cla1	PCE2TCE_Cla2	PCE2TCE_Clb1	PCE2TCE_Clb2	TCE2CDCE_Ca	TCE2CDCE_Cb	TCE2CDCE_Cla1	TCE2CDCE_Cla2	TCE2CDCE_Clb2	TCE2CDCE_Clb1
PT 1	no sec	-20	0	-0.2	0	0	0	-20	0	-0.2	0	0	0
PT 2	no sec	-20	0	-2	0	0	0	-20	0	-2	0	0	0
PT 3	no sec	-4	0	-2	0	0	0	-4	0	-2	0	0	0
TD 1	no sec	-20	0	-0.2	0	0	0	-20	0	-0.2	0	0	0
TD 2	no sec	-20	0	-2	0	0	0	-20	0	-2	0	0	0
TD 3	no sec	-4	0	-2	0	0	0	-4	0	-2	0	0	0
PTD 1	no sec	-20	0	-0.2	0	0	0	-20	0	-0.2	0	0	0
PTD 2	no sec	-20	0	-2	0	0	0	-20	0	-2	0	0	0
PTD 3	no sec	-4	0	-2	0	0	0	-4	0	-2	0	0	0
PT 1	normal sec	-20	-10	-10	-3	-3	-3	-20	-10	-0.2	-3	-3	-3
PT 3	normal sec	-4	-5	-2	-3	-3	-3	-4	-5	-2	-3	-3	-3
TD 1	normal sec	-20	-10	-10	-3	-3	-3	-20	-10	-0.2	-3	-3	-3
TD 3	normal sec	-4	-5	-2	-3	-3	-3	-4	-5	-2	-3	-3	-3
PTD 1	normal sec	-20	-10	-10	-3	-3	-3	-20	-10	-0.2	-3	-3	-3
PTD 3	normal sec	-4	-5	-2	-3	-3	-3	-4	-5	-2	-3	-3	-3
PT 1	inverse sec	-20	5	-10	3	3	3	-20	5	-0.2	3	3	3
PT 3	inverse sec	-4	2	-2	3	3	3	-4	2	-2	3	3	3
TD 1	inverse sec	-20	5	-10	3	3	3	-20	5	-0.2	3	3	3
TD 3	inverse sec	-4	2	-2	3	3	3	-4	2	-2	3	3	3
PTD 1	inverse sec	-20	5	-10	3	3	3	-20	5	-0.2	3	3	3
PTD 3	inverse sec	-4	2	-2	3	3	3	-4	2	-2	3	3	3
PT 1	different sec	-20	3	-10	-5	2	-3	-20	3	-0.2	-5	2	-3
PT 3	different sec	-4	-3	-2	-5	2	-3	-4	-3	-2	-5	2	-3
TD 1	different sec	-20	3	-10	-5	2	-3	-20	3	-0.2	-5	2	-3
TD 3	different sec	-4	-3	-2	-5	2	-3	-4	-3	-2	-5	2	-3
PTD 1	different secB	-20	3	-10	-5	2	-3	-20	3	-0.2	-5	2	-3
PTD 3	different secB	-4	-3	-2	-5	2	-3	-4	-3	-2	-5	2	-3
PTD 1	different secT	-20	3	-10	-3	-3	-3	-20	3	-0.2	-5	2	2
PTD 3	different secT	-4	-3	-2	-3	-3	-3	-4	-3	-2	-5	2	2
PTD 1	different secP	-20	3	-10	-5	2	-3	-20	3	-0.2	-3	-3	-3
PTD 3	different secP	-4	-3	-2	-5	2	-3	-4	-3	-2	-3	-3	-3
PT	real
TD	real
PTD	real
PT	realNoSec				0	0	0				0	0	0
TD	realNoSec				0	0	0				0	0	0
PTD	realNoSec				0	0	0				0	0	0
