# Supplementary material for: Modelling of C/Cl isotopic behaviour during chloroethene biotic reductive dechlorination: Capabilities and limitations of simplified and comprehensive models
Source: PLoS One. 2018 Aug 22;13(8):e0202416. doi: 10.1371/journal.pone.0202416 (PMC6104987; doi:10.1371/journal.pone.0202416)
Supplement: S2 File — The COMSOL and Matlab files used for the modelling aspects of the paper. A detailed “read me” document describing the individual Matlab files is also supplied. (ZIP) [file pone.0202416.s002.zip › MATLAB/ode_isotopomere.m]

function dy = ode_isotopomere(y, KappasP2T, KappasT2C, muDec, muMax, Yi, Km, Ws)
%% 
 
%%%%%%%%%%%%%%%%%%%%%%%%%%%%%%%%%%%%%%%%%%%%%%%%%
% Please refer to the instructions in the file  %
%         "Badin_et_al_Code_Guide.pdf".         %
%%%%%%%%%%%%%%%%%%%%%%%%%%%%%%%%%%%%%%%%%%%%%%%%%

  % dimensions
  nPCE = size(KappasP2T, 1);
  nTCE = size(KappasP2T, 2);
  assert(nTCE == size(KappasT2C, 1), 'Kappas must have the same TCE dimensions');
  nCDCE = size(KappasT2C, 2);
  assert(length(y) == nPCE + nTCE + nCDCE + 1, 'concentrations and number of isotopomere differ!');
  
  RangePCE = 1+(1:nPCE);
  RangeTCE = (1:nTCE) + (1+nPCE);
  RangeCDCE = (1:nCDCE) + (1+nPCE+nTCE);
  
  % initialize
  dy = nan(length(y),1);    % a column vector        
  
  %% Biomass X
  CtPCE = sum(y(RangePCE(Ws.PCE_ConcSum)));
  CtTCE = sum(y(RangeTCE(Ws.TCE_ConcSum)));
  dy(1) = (muMax(1) * y(1) * CtPCE) / (Km(1) + CtPCE) ...
          + (muMax(2) * y(1) * CtTCE) / (Km(2) + CtTCE) ...
          - muDec * y(1);
  
  %% PCE 
  FactorZ_PCE = (muMax(1) * y(1) / (Yi(1) * (Km(1) + CtPCE))); 
  dy(RangePCE) = -sum(KappasP2T,2) .* (y(RangePCE)) .* FactorZ_PCE;
  
  %% TCE 
  FactorZ_TCE = (muMax(2) * y(1) / (Yi(2) * (Km(2) + CtTCE))); 
  dy(RangeTCE) = (FactorZ_PCE .* ((y(RangePCE))' * KappasP2T))' ...
                  -sum(KappasT2C,2) .* (y(RangeTCE)) .* FactorZ_TCE;
                
  %% cDCE  
  dy(RangeCDCE) = (FactorZ_TCE .* ((y(RangeTCE))' * KappasT2C))';
  
end
