# Supplementary material for: Modelling of C/Cl isotopic behaviour during chloroethene biotic reductive dechlorination: Capabilities and limitations of simplified and comprehensive models
Source: PLoS One. 2018 Aug 22;13(8):e0202416. doi: 10.1371/journal.pone.0202416 (PMC6104987; doi:10.1371/journal.pone.0202416)
Supplement: S2 File — The COMSOL and Matlab files used for the modelling aspects of the paper. A detailed “read me” document describing the individual Matlab files is also supplied. (ZIP) [file pone.0202416.s002.zip › MATLAB/plotIsotopes.m]

function plotIsotopes(Ctot, deltas, T, RealData, Comsol)
 
%%%%%%%%%%%%%%%%%%%%%%%%%%%%%%%%%%%%%%%%%%%%%%%%%
% Please refer to the instructions in the file  %
%         "Badin_et_al_Code_Guide.pdf".         %
%%%%%%%%%%%%%%%%%%%%%%%%%%%%%%%%%%%%%%%%%%%%%%%%%

  if ~exist('RealData', 'var') || isempty(RealData)
    doPlotRealData = false;
  else
    doPlotRealData = true;
  end
    
  if ~exist('Comsol', 'var') || isempty(Comsol)
    doPlotComsol = false;
  else
    doPlotComsol = true;
    if ischar(Comsol)
      Comsol = readComsolData(Comsol);
    end
  end 

  T_ = T/(60^2);
  CTot = Ctot.Pce + Ctot.Tce + Ctot.Cdce;

  figure(gcf); clf;

  if all(Ctot.Cdce == 0)
    Ctot.Cdce = nan(size(Ctot.Cdce));  % avoid plotting all zeros
  end
  if all(Ctot.Pce == 0)
    Ctot.Pce = nan(size(Ctot.Pce));   % avoid plotting all zeros
  end
  
  sp1 = subplot(2,2,1);
  hp1 = plot(T_, Ctot.Pce, 'b');
  hold all
  ht1 = plot(T_, Ctot.Tce, 'g');
  hc1 = plot(T_, Ctot.Cdce, 'r');  
  if doPlotRealData
    hpr1 = plot(RealData.h, RealData.x_PCE_Umol, 'sb');
    htr1 = plot(RealData.h, RealData.x_TCE_Umol, 'og');
    hcr1 = plot(RealData.h, RealData.x_cDCE_Umol, '^r');
  end
  ylabel('Conc. (\mumol\cdotL^{-1})')
  xlabel('Time (h)');
  if doPlotComsol
    plot(Comsol.CPCl.Time(1:100), Comsol.CPCl.Value(1:100), ':b')
    plot(Comsol.comp1_X.Time(1:100), Comsol.comp1_X.Value(1:100), ':k')
    plot(Comsol.CTCl.Time(1:100), Comsol.CTCl.Value(1:100), ':g')
  end
  axis tight;

  sp2 = subplot(2,2,2);
  hp2 = plot(T_, deltas.PCE_37Cl);
  hold all;
  ht2 = plot(T_, deltas.TCE_37Cl);
  hc2 = plot(T_, deltas.CDCE_37Cl);
  xlabel('Time (h)');
  ylabel(['\delta^{37}Cl (', char(8240) ,')']);
  
  hold on;
  if doPlotRealData
    hpr2 = plot(RealData.h, RealData.PCED37Cl, 'sb');
    htr2 = plot(RealData.h, RealData.TCED37Cl, 'og');
  end
  if doPlotComsol
    plot(Comsol.d37ClP.Time(1:100), Comsol.d37ClP.Value(1:100), ':b')
    plot(Comsol.d37ClT.Time(1:100), Comsol.d37ClT.Value(1:100), ':g')
  end
  axis tight;

  sp3 = subplot(2,2,3);
  hp3 = plot(T_, deltas.PCE_13C);
  hold all;
  ht3 = plot(T_, deltas.TCE_13C);
  hc3 = plot(T_, deltas.CDCE_13C);
  xlabel('Time (h)');
  ylabel(['\delta^{13}C (', char(8240) ,')']);
  
  hold on;
  if doPlotRealData
    hpr3 = plot(RealData.h, RealData.PCED13C, 'sb');
    htr3 = plot(RealData.h, RealData.TCED13C, 'og');
    hcr3 = plot(RealData.h, RealData.cDCED13C, '^r');
  end

  if doPlotComsol
    plot(Comsol.d13CP.Time(1:100), Comsol.d13CP.Value(1:100), ':b')
    plot(Comsol.d13CT.Time(1:100), Comsol.d13CT.Value(1:100), ':g')
  end
  axis tight;

  sp4 = subplot(2,2,4);
  hp4 = plot(deltas.PCE_37Cl, deltas.PCE_13C);
  hold all;
  ht4 = plot(deltas.TCE_37Cl, deltas.TCE_13C);
  hc4 = plot(deltas.CDCE_37Cl, deltas.CDCE_13C);
  if doPlotRealData
    hpr4 = plot(RealData.PCED37Cl, RealData.PCED13C, 'sb');
    htr4 = plot(RealData.TCED37Cl, RealData.TCED13C, 'og');
  end
  ylabel(['\delta^{13}C (', char(8240) ,')']);
  xlabel(['\delta^{37}Cl (', char(8240) ,')']);

  if doPlotComsol
    plot(Comsol.d37ClP.Value(1:100), Comsol.d13CP.Value(1:100), ':r')
  end
  axis tight;
  if doPlotRealData
    MinCl = min([RealData.PCED37Cl; RealData.TCED37Cl; deltas.CDCE_37Cl]);
    MaxCl = max([RealData.PCED37Cl; RealData.TCED37Cl; deltas.CDCE_37Cl]);
    xlim(sp4, [MinCl - 0.05*(MaxCl-MinCl), MaxCl + 0.05*(MaxCl-MinCl)]);
    
    MinC = min([RealData.PCED13C; RealData.TCED13C; deltas.CDCE_13C]);
    MaxC = max([RealData.PCED13C; RealData.TCED13C; deltas.CDCE_13C]);
    ylim(sp4, [MinC - 0.05*(MaxC-MinC), MaxC + 0.05*(MaxC-MinC)]);
    
    % restrict Cl / C plots to yaxis 
    AllC = [RealData.PCED13C; RealData.TCED13C; RealData.cDCED13C];
    AmpC = max(AllC) - min(AllC);
    ylim(sp3, [min(AllC)-0.1*AmpC max(AllC)+0.1*AmpC]);
    
    AllCl = [RealData.PCED37Cl; RealData.TCED37Cl; deltas.CDCE_37Cl];
    AmpCl = max(AllCl) - min(AllCl);
    ylim(sp2, [min(AllCl)-0.1*AmpCl max(AllCl)+0.1*AmpCl]);
  end

  linkaxes([sp1 sp2 sp3], 'x')
  xlim(sp1, [0 T_(end)]);
  if doPlotRealData
    xlim(sp1, [0 RealData.h(end)*1.02]);
  end
  
  
  % some styling
  set([hp1 hp2 hp3 hp4], 'linewidth', 1);
  set([hp1 hp2 hp3 hp4], 'color', 'b');
  if doPlotRealData
    set([hpr1 hpr2 hpr3 hpr4], 'linewidth', 2);
    set([hpr1 hpr2 hpr3 hpr4], 'color', 'b');
  end
  if doPlotRealData
    set([hp1 hp2 hp3 hp4 ht1 ht2 ht3 ht4 hc1 hc2 hc3 hc4], 'linestyle', '--');
    set([hpr1 hpr2 hpr3 hpr4], 'marker', 'v');
  else
    set([hp1 hp2 hp3 hp4 ht1 ht2 ht3 ht4 hc1 hc2 hc3 hc4], 'linestyle', '-');
  end
  
  % TCE
  set([ht1 ht2 ht3 ht4], 'color', 'red');
  set([ht1 ht2 ht3 ht4], 'linewidth', 1);
  if doPlotRealData
    set([htr1 htr2 htr3 htr4], 'color', 'red');
    set([htr1 htr2 htr3 htr4], 'linewidth', 2);
    set([htr1 htr2 htr3 htr4], 'marker', 'o');
  end
  
  % cDCE
  set([hc1 hc2 hc3 hc4], 'linewidth', 1);
  set([hc1 hc2 hc3 hc4], 'color', [0 0.5 0]);
  if doPlotRealData
    set([hcr1 hcr3], 'linewidth', 2);
    set([hcr1 hcr3], 'color', [0 0.5 0]);
    set([hcr1 hcr3], 'marker', '^');
  end
  
  assert((max(CTot) - min(CTot)) < 1E-3 *mean(CTot), 'mass balance was violated!');

end
