# Supplementary material for: Modelling of C/Cl isotopic behaviour during chloroethene biotic reductive dechlorination: Capabilities and limitations of simplified and comprehensive models
Source: PLoS One. 2018 Aug 22;13(8):e0202416. doi: 10.1371/journal.pone.0202416 (PMC6104987; doi:10.1371/journal.pone.0202416)
Supplement: S2 File — The COMSOL and Matlab files used for the modelling aspects of the paper. A detailed “read me” document describing the individual Matlab files is also supplied. (ZIP) [file pone.0202416.s002.zip › MATLAB/readRealData.m]

function [RealData, deltasGoal, Params0] = readRealData( ExpType, FileName, MakePlot)
 
%%%%%%%%%%%%%%%%%%%%%%%%%%%%%%%%%%%%%%%%%%%%%%%%%
% Please refer to the instructions in the file  %
%         "Badin_et_al_Code_Guide.pdf".         %
%%%%%%%%%%%%%%%%%%%%%%%%%%%%%%%%%%%%%%%%%%%%%%%%%

%% readRealData.m


  %% read the data as table
  if ~exist('FileName', 'var') || isempty(FileName)
    FileName = 'input_data\Lab_Data.xlsx';
  end
  RealData = readtable(FileName, 'Sheet', 'all', 'Range', 'A38:Y68'); 
  RealData = RealData(strcmpi(RealData.Var1, ExpType),:);
  MatlabDates = x2mdate([1; RealData.h(2:end)]);
  RealData.t = [0; 1+(MatlabDates(2:end) - repmat(MatlabDates(1),length(MatlabDates)-1,1))]*24*3600;
  RealData.h = RealData.t / 3600;
  
  %% plot the experimental data if MakePlot argument was passed with value=true
  if exist('MakePlot','var')
      if MakePlot
          figure;
          clf;
          set(gcf, 'position', [35         559        1339         239]);
          subplot(131);
          plot(RealData.h, RealData.x_PCE_Umol, '.-');
          hold all;
          plot(RealData.h, RealData.x_TCE_Umol, '.-');
          plot(RealData.h, RealData.x_cDCE_Umol, '.-');
          MassBalance = nansum([RealData.x_TCE_Umol, RealData.x_PCE_Umol, RealData.x_cDCE_Umol], 2);
          plot(RealData.h, MassBalance, ':k');
          xlabel('Time (h)');
          ylabel('Concentrations');
          hl = legend('x_PCE_Umol_L', 'x_TCE_Umol_L', 'x_cDCE_Umol_L', 'location', 'west');
          set(hl, 'interpreter', 'none')

          subplot(132);
          errorbar(RealData.h, RealData.PCED37Cl, RealData.PCEStdD37Cl, '.-');
          hold all;
          errorbar(RealData.h, RealData.TCED37Cl, RealData.TCEStdD37Cl, '.-');
          xlabel('Time (h)');
          ylabel('d37Cl', 'interpreter', 'none');
          legend('PCE', 'TCE', 'cDCE', 'location', 'northwest');

          subplot(133);
          errorbar(RealData.h, RealData.PCED13C, RealData.PCEStdD13C, '.-');
          hold all;
          errorbar(RealData.h, RealData.TCED13C, RealData.TCEStdD13C, '.-');
          errorbar(RealData.h, RealData.cDCED13C, RealData.cDCEStdD13C, '.-');
          xlabel('Time (h)');
          ylabel('d13C', 'interpreter', 'none');
          legend('PCE', 'TCE', 'cDCE', 'location', 'northwest');
      end
  end
  
  %% define target isotopic ratios / concentrations and their weights
  % PCE
  deltasGoal.PCE_CiTot.Values = RealData.x_PCE_Umol;
  deltasGoal.PCE_13C.Values = RealData.PCED13C;
  deltasGoal.PCE_37Cl.Values = RealData.PCED37Cl;
  if ~all(isnan(deltasGoal.PCE_CiTot.Values))
    deltasGoal.PCE_CiTot.Weights = abs(ones(size(deltasGoal.PCE_CiTot.Values)) ./ diff(deltasGoal.PCE_CiTot.Values([end 1])));
    deltasGoal.PCE_13C.Weights = abs(ones(size(deltasGoal.PCE_13C.Values)) ./ diff(deltasGoal.PCE_13C.Values([1 end])));
    deltasGoal.PCE_37Cl.Weights = abs(ones(size(deltasGoal.PCE_37Cl.Values)) ./ diff(deltasGoal.PCE_37Cl.Values([1 end])));
  else
    deltasGoal.PCE_CiTot.Weights = zeros(size(deltasGoal.PCE_CiTot.Values));
    deltasGoal.PCE_13C.Weights = zeros(size(deltasGoal.PCE_13C.Values));
    deltasGoal.PCE_37Cl.Weights = zeros(size(deltasGoal.PCE_37Cl.Values));
  end
  % TCE
  deltasGoal.TCE_CiTot.Values = RealData.x_TCE_Umol;
  deltasGoal.TCE_13C.Values = RealData.TCED13C;
  deltasGoal.TCE_37Cl.Values = RealData.TCED37Cl;
  if ~all(isnan(deltasGoal.TCE_CiTot.Values))
    deltasGoal.TCE_CiTot.Weights = abs(ones(size(deltasGoal.TCE_CiTot.Values)) ./ diff(deltasGoal.TCE_CiTot.Values([end 1])));
    deltasGoal.TCE_13C.Weights = abs(ones(size(deltasGoal.TCE_13C.Values)) ./ diff(deltasGoal.TCE_13C.Values([2 end])));
    deltasGoal.TCE_37Cl.Weights = abs(ones(size(deltasGoal.TCE_37Cl.Values)) ./ diff(deltasGoal.TCE_37Cl.Values([2 end])));
  else
    deltasGoal.TCE_CiTot.Weights = zeros(size(deltasGoal.TCE_CiTot.Values));
    deltasGoal.TCE_13C.Weights = zeros(size(deltasGoal.TCE_13C.Values));
    deltasGoal.TCE_37Cl.Weights = zeros(size(deltasGoal.TCE_37Cl.Values));
  end
  % cDCE
  deltasGoal.CDCE_CiTot.Values = RealData.x_cDCE_Umol;
  deltasGoal.CDCE_13C.Values = RealData.cDCED13C;
  deltasGoal.CDCE_37Cl.Values = nan(size(deltasGoal.CDCE_13C.Values));
  
  if ~all(isnan(deltasGoal.CDCE_CiTot.Values))    
    deltasGoal.CDCE_CiTot.Weights = abs(ones(size(deltasGoal.CDCE_CiTot.Values)) ./ diff(deltasGoal.CDCE_CiTot.Values([end 1])));
    deltasGoal.CDCE_13C.Weights = abs(ones(size(deltasGoal.CDCE_13C.Values)) ./ diff(deltasGoal.CDCE_13C.Values([2 end])));
    deltasGoal.CDCE_37Cl.Weights = zeros(size(deltasGoal.CDCE_13C.Values));
  else    
    deltasGoal.CDCE_CiTot.Weights = zeros(size(deltasGoal.CDCE_CiTot.Values));
    deltasGoal.CDCE_13C.Weights = zeros(size(deltasGoal.CDCE_13C.Values));
    deltasGoal.CDCE_37Cl.Weights = zeros(size(deltasGoal.CDCE_13C.Values));
  end
  
  %% modify weights depending on the experiment
  Params0 = createParamStruct(nan);
  switch(ExpType)
    case 'PTD'
      deltasGoal.TCE_CiTot.Weights = abs(ones(size(deltasGoal.TCE_CiTot.Values)) ...
                          ./ (max(deltasGoal.TCE_CiTot.Values) - min(deltasGoal.TCE_CiTot.Values)));
      deltasGoal.PCE_CiTot.Weights(1) = deltasGoal.PCE_CiTot.Weights(1) * 0; 
      deltasGoal.PCE_CiTot.Weights(2) = deltasGoal.PCE_CiTot.Weights(2) * 0; 
      deltasGoal.PCE_CiTot.Weights(3) = deltasGoal.PCE_CiTot.Weights(3) * 0; 
      deltasGoal.CDCE_CiTot.Weights([1 2 3]) = 0 * deltasGoal.CDCE_CiTot.Weights([1 2 3]);
      deltasGoal.TCE_CiTot.Weights([1 2]) = 0 * deltasGoal.TCE_CiTot.Weights([1 2]);
      deltasGoal.TCE_CiTot.Weights(end-5) = 1.5 * deltasGoal.TCE_CiTot.Weights(end-5);  
      deltasGoal.TCE_13C.Weights(1) = 0 * deltasGoal.TCE_13C.Weights(1);  
      C0_ViaMassBalance = RealData.x_PCE_Umol(4:end) + RealData.x_TCE_Umol(4:end) ...
                             + RealData.x_cDCE_Umol(4:end);
      Params0.PCE_C0 = mean(C0_ViaMassBalance);
      Params0.PCE_delta13C = mean(RealData.PCED13C(1:3));
      Params0.PCE_delta37Cl = mean(RealData.PCED37Cl(1:2));
      deltasGoal.CDCE_13C.Weights = abs(ones(size(deltasGoal.CDCE_13C.Values)) ./ diff(deltasGoal.CDCE_13C.Values([4 end])));
      deltasGoal.PCE_13C.Weights = abs(ones(size(deltasGoal.PCE_13C.Values)) ./ diff(deltasGoal.PCE_13C.Values([1 end-1])));
      deltasGoal.PCE_37Cl.Weights = abs(ones(size(deltasGoal.PCE_37Cl.Values)) ./ diff(deltasGoal.PCE_37Cl.Values([1 end-1])));
    case 'PT'
      deltasGoal.PCE_CiTot.Weights(1) = deltasGoal.PCE_CiTot.Weights(1) * 0; 
      deltasGoal.PCE_CiTot.Weights(2) = deltasGoal.PCE_CiTot.Weights(2) * 0.1; 
      deltasGoal.PCE_CiTot.Weights(3) = deltasGoal.PCE_CiTot.Weights(3) * 0.1; 
      deltasGoal.TCE_CiTot.Weights(1) = deltasGoal.TCE_CiTot.Weights(1) * 0; 
      deltasGoal.TCE_CiTot.Weights(2) = deltasGoal.TCE_CiTot.Weights(2) * 0.5; 
      deltasGoal.TCE_13C.Values(end) = nan; warning('removed last sample as it has a huge error');
      deltasGoal.TCE_13C.Values(1) = nan; warning('removed first sample as it will always be compared to zero');
      deltasGoal.TCE_37Cl.Weights(end-2) = deltasGoal.TCE_37Cl.Weights(end-2) * 0.1;
      C0_ViaMassBalance = RealData.x_PCE_Umol(4:end) + RealData.x_TCE_Umol(4:end);
      Params0.PCE_C0 = mean(C0_ViaMassBalance);
      Params0.PCE_delta13C = RealData.PCED13C(1);
      Params0.PCE_delta37Cl = RealData.PCED37Cl(1);
    case 'TD'
      deltasGoal.TCE_CiTot.Weights([1 2 3]) = deltasGoal.TCE_CiTot.Weights([1 2 3]) * 0;
      deltasGoal.CDCE_CiTot.Weights(7:end) = deltasGoal.CDCE_CiTot.Weights(7:end) * 0.1; 
      C0_ViaMassBalance = RealData.x_TCE_Umol(4:6) + RealData.x_cDCE_Umol(4:6);
      Params0.TCE_C0 = mean(C0_ViaMassBalance);
      deltasGoal.CDCE_13C.Weights([1 2 3]) = 0 * deltasGoal.CDCE_13C.Weights([1 2 3]);
      deltasGoal.CDCE_13C.Weights([end]) = 0 * deltasGoal.CDCE_13C.Weights([end]);
      deltasGoal.CDCE_13C.Weights([4]) = 3 * deltasGoal.CDCE_13C.Weights([4]);
      deltasGoal.TCE_13C.Weights([1 2]) = 0 * deltasGoal.TCE_13C.Weights([1 2]);
      Params0.TCE_delta13C = mean( RealData.TCED13C(2:4) );
      Params0.TCE_delta37Cl = mean( RealData.TCED37Cl(1:4) );
      deltasGoal.CDCE_CiTot.Weights([1 2 3]) = deltasGoal.CDCE_CiTot.Weights([1 2 3]) * 0
    otherwise 
      error('unknown experiment!');
  end
end
