# Supplementary material for: Modelling of C/Cl isotopic behaviour during chloroethene biotic reductive dechlorination: Capabilities and limitations of simplified and comprehensive models
Source: PLoS One. 2018 Aug 22;13(8):e0202416. doi: 10.1371/journal.pone.0202416 (PMC6104987; doi:10.1371/journal.pone.0202416)
Supplement: S2 File — The COMSOL and Matlab files used for the modelling aspects of the paper. A detailed “read me” document describing the individual Matlab files is also supplied. (ZIP) [file pone.0202416.s002.zip › MATLAB/runPT.m]

 
%%%%%%%%%%%%%%%%%%%%%%%%%%%%%%%%%%%%%%%%%%%%%%%%%
% Please refer to the instructions in the file  %
%         "Badin_et_al_Code_Guide.pdf".         %
%%%%%%%%%%%%%%%%%%%%%%%%%%%%%%%%%%%%%%%%%%%%%%%%%

%% read and plot real (experimental) data
[RealData, deltasGoal, Params0] = readRealData('PT');

%% set default parameters
generateSimpleKappas();

KappasT2C = sym(zeros(size(KappasT2C)))

Params = Params0;
Params.muDec = 0;
Params.X0 = 1;
Params.TCE_C0 = 0;
Params.CDCE_C0 = 0;

Params.PCE2TCE_muMax = 3.3554e-05;
Params.PCE2TCE_Yi = 0.9;
Params.PCE2TCE_Km = 21.9953;  

Params.TCE2CDCE_muMax = 0;
Params.TCE2CDCE_Yi = 0.9;
Params.TCE2CDCE_Km = 1;

Params.t0_delay = 44.6693;

Params.PCE2TCE_Epsilon_Ca = -5;
Params.PCE2TCE_Epsilon_Cb = 0;
Params.PCE2TCE_Epsilon_Cla1 = -10;
Params.PCE2TCE_Epsilon_Clb1 = 1.8;

XsInit = createParamStruct(Params);
XsFinal = XsInit;

%% optimize for concentrations
OptParConc = createParamStruct(0);
OptParConc.t0_delay = 1;
OptParConc.PCE2TCE_muMax = 1;
OptParConc.PCE_C0 = 1;
OptParConc.PCE2TCE_Km = 1;
WhichToOptForConc = logical(createParamStruct(OptParConc));
OptimizeLimited = [1 0 0 1 0 0 0 0 0];

[XsConcFinal, Status] = fminsearch(@(x) to_optimize_reduced(x, XsInit, ...
                      WhichToOptForConc, OptimizeLimited, RealData.t, ...
                      KappasP2T, KappasT2C, Ps, Ws, deltasGoal), ...
                      XsInit(WhichToOptForConc))
XsFinal(WhichToOptForConc) = XsConcFinal;


%%
Params = createParamStruct(XsFinal);
Params.PCE2TCE_Epsilon_Ca = -5;
Params.PCE2TCE_Epsilon_Cb = 0;
XsFinal = createParamStruct(Params);

DesiredTime = [(0:0.1:(1.02*RealData.h(end)))*(60^2)];
[Cost, Y, deltas, T, Ctot] = ...
                  to_optimize(XsFinal, DesiredTime, ...
                              KappasP2T, KappasT2C, Ps, Ws, []);

figure(1); clf;
Comsol = [];
plotIsotopes(Ctot, deltas, T, RealData, Comsol);   
axis tight;
