# Supplementary material for: Modelling of C/Cl isotopic behaviour during chloroethene biotic reductive dechlorination: Capabilities and limitations of simplified and comprehensive models
Source: PLoS One. 2018 Aug 22;13(8):e0202416. doi: 10.1371/journal.pone.0202416 (PMC6104987; doi:10.1371/journal.pone.0202416)
Supplement: S2 File — The COMSOL and Matlab files used for the modelling aspects of the paper. A detailed “read me” document describing the individual Matlab files is also supplied. (ZIP) [file pone.0202416.s002.zip › MATLAB/runPTD.m]

 
%%%%%%%%%%%%%%%%%%%%%%%%%%%%%%%%%%%%%%%%%%%%%%%%%
% Please refer to the instructions in the file  %
%         "Badin_et_al_Code_Guide.pdf".         %
%%%%%%%%%%%%%%%%%%%%%%%%%%%%%%%%%%%%%%%%%%%%%%%%%

%% read and plot real (experimental) data
[RealData, deltasGoal, Params0] = readRealData('PTD');

%% set default parameters
generateSimpleKappas();

% Params = createParamStruct()
Params = Params0;
Params.muDec = 0;
Params.X0 = 1;
Params.TCE_C0 = 0;
Params.CDCE_C0 = 0;

Params.PCE2TCE_muMax = 3.8328E-5;
Params.PCE2TCE_Yi = 0.9;
Params.PCE2TCE_Km = 58.7516; 

Params.TCE2CDCE_muMax = 2.2999E-5;
Params.TCE2CDCE_Yi = 0.9;
Params.TCE2CDCE_Km = 69.9089;
Params.t0_delay = 28.6075;

Params.PCE2TCE_Epsilon_Ca = -0.7;
Params.PCE2TCE_Epsilon_Cb = 0;
Params.PCE2TCE_Epsilon_Cla1 = -11.0639;
Params.PCE2TCE_Epsilon_Clb1 = 3.0829;
Params.PCE2TCE_Epsilon_Cla2 = Params.PCE2TCE_Epsilon_Clb1;
Params.PCE2TCE_Epsilon_Clb2 = Params.PCE2TCE_Epsilon_Clb1;

Params.TCE2CDCE_Epsilon_Ca = -29.1026;
Params.TCE2CDCE_Epsilon_Cb = 0;
Params.TCE2CDCE_Epsilon_Cla1 = -12.8;
Params.TCE2CDCE_Epsilon_Clb1 = 1.38;
Params.TCE2CDCE_Epsilon_Cla2 = Params.TCE2CDCE_Epsilon_Clb1;
Params.TCE2CDCE_Epsilon_Clb2 = Params.TCE2CDCE_Epsilon_Clb1;

Params

XsInit = createParamStruct(Params);
XsFinal = XsInit;

%% optimize for concentrations
OptParConc = createParamStruct(0);
OptParConc.t0_delay = 1;
OptParConc.PCE2TCE_muMax = 1;
OptParConc.PCE2TCE_Km = 1;
OptParConc.TCE2CDCE_muMax = 1;
OptParConc.TCE2CDCE_Km = 1;
WhichToOptForConc = logical(createParamStruct(OptParConc));
OptimizeLimited = [1 0 0 1 0 0 1 0 0];
[XsConcFinal, Status] = fminsearch(@(x) to_optimize_reduced(x, XsInit, ...
                      WhichToOptForConc, OptimizeLimited, RealData.t, ...
                      KappasP2T, KappasT2C, Ps, Ws, deltasGoal), ...
                      XsInit(WhichToOptForConc))
warning('add 1E-5 in to_optimize: [Pars.PCE2TCE_muMax, Pars.TCE2CDCE_muMax], ...');
XsFinal(WhichToOptForConc) = XsConcFinal;

%% optimize for concentrations - TCE
% OptParConc = createParamStruct(0);
% OptParConc.t0_delay = 0;
% OptParConc.PCE2TCE_muMax = 1;
% OptParConc.TCE2CDCE_muMax = 1;
% OptParConc.TCE2CDCE_Km = 1;
% OptParConc.PCE2TCE_Km = 0;
% WhichToOptForConc = logical(createParamStruct(OptParConc));
% OptimizeLimited = [1 0 0 1 0 0 1 0 0];
% 
% [XsConcFinal, Status] = fminsearch(@(x) to_optimize_reduced(x, XsInit, ...
%                       WhichToOptForConc, OptimizeLimited, RealData.t, ...
%                       KappasP2T, KappasT2C, Ps, Ws, deltasGoal), ...
%                       XsInit(WhichToOptForConc))
% XsFinal(WhichToOptForConc) = XsConcFinal;

%% optimize for isotope ratios - C
OptParConc = createParamStruct(0);
OptParConc.PCE2TCE_Epsilon_Ca = 1;
OptParConc.PCE2TCE_Epsilon_Cb = 1;
OptParConc.TCE2CDCE_Epsilon_Ca = 1;
OptParConc.TCE2CDCE_Epsilon_Cb = 1;

WhichToOptForConc = logical(createParamStruct(OptParConc));
OptimizeLimited = [0 0 0 0 1 0 0 1 0];

[XsConcFinal, Status] = fminsearch(@(x) to_optimize_reduced(x, XsInit, ...
                      WhichToOptForConc, OptimizeLimited, RealData.t, ...
                      KappasP2T, KappasT2C, Ps, Ws, deltasGoal), ...
                      XsInit(WhichToOptForConc))
XsFinal(WhichToOptForConc) = XsConcFinal;

%% optimize for isotope ratios - Cl
OptParConc = createParamStruct(0);
OptParConc.PCE2TCE_Epsilon_Cla1 = 1;
OptParConc.PCE2TCE_Epsilon_Clb1 = 1;
OptParConc.TCE2CDCE_Epsilon_Cla1 = 1;
OptParConc.TCE2CDCE_Epsilon_Clb1 = 1;

WhichToOptForConc = logical(createParamStruct(OptParConc));
OptimizeLimited = [0 0 1 0 0 1 0 0 1];

[XsConcFinal, Status] = fminsearch(@(x) to_optimize_reduced(x, XsInit, ...
                      WhichToOptForConc, OptimizeLimited, RealData.t, ...
                      KappasP2T, KappasT2C, Ps, Ws, deltasGoal), ...
                      XsInit(WhichToOptForConc))
XsFinal(WhichToOptForConc) = XsConcFinal;

%% optimize for both

Params = createParamStruct(XsFinal);
XsFinal = createParamStruct(Params);

DesiredTime = [(0:0.1:(1.02*RealData.h(end)))*(60^2)];
[Cost, Y, deltas, T, Ctot] = ...
                  to_optimize(XsFinal, DesiredTime, ...
                              KappasP2T, KappasT2C, Ps, Ws, []);
figure(1); clf;
Comsol = [];
plotIsotopes(Ctot, deltas, T, RealData, Comsol);   
axis tight;
