# Supplementary material for: Modelling of C/Cl isotopic behaviour during chloroethene biotic reductive dechlorination: Capabilities and limitations of simplified and comprehensive models
Source: PLoS One. 2018 Aug 22;13(8):e0202416. doi: 10.1371/journal.pone.0202416 (PMC6104987; doi:10.1371/journal.pone.0202416)
Supplement: S2 File — The COMSOL and Matlab files used for the modelling aspects of the paper. A detailed “read me” document describing the individual Matlab files is also supplied. (ZIP) [file pone.0202416.s002.zip › MATLAB/runTD.m]

 
%%%%%%%%%%%%%%%%%%%%%%%%%%%%%%%%%%%%%%%%%%%%%%%%%
% Please refer to the instructions in the file  %
%         "Badin_et_al_Code_Guide.pdf".         %
%%%%%%%%%%%%%%%%%%%%%%%%%%%%%%%%%%%%%%%%%%%%%%%%%

%% read and plot real (experimental) data
[RealData, deltasGoal, Params0] = readRealData('TD');

%% set default parameters
generateSimpleKappas();

KappasP2T = sym(zeros(size(KappasP2T)));

Params = Params0;
Params.muDec = 0;
Params.X0 = 1;
Params.PCE_C0 = 0;
Params.CDCE_C0 = 0;

Params.PCE2TCE_muMax = 0;
Params.PCE2TCE_Yi = 0.9;
Params.PCE2TCE_Km = 25;  

Params.CDCE_delta13C = -29.32;

Params.TCE2CDCE_muMax = 1.8805e-05;
Params.TCE2CDCE_Yi = 0.9;
Params.TCE2CDCE_Km = 10;
Params.t0_delay = 205.2072;

Params.TCE2CDCE_Epsilon_Cla1 = -5.3;
Params.TCE2CDCE_Epsilon_Clb1 = -3;
Params.TCE2CDCE_Epsilon_Cla2 = Params.TCE2CDCE_Epsilon_Clb1;
Params.TCE2CDCE_Epsilon_Clb2 = Params.TCE2CDCE_Epsilon_Clb1;
Params.TCE2CDCE_Epsilon_Ca = -20;
Params.TCE2CDCE_Epsilon_Cb = -3;

Params

XsInit = createParamStruct(Params);
XsFinal = XsInit;

%% optimize for concentrations
OptParConc = createParamStruct(0);
OptParConc.t0_delay = 1;
OptParConc.TCE2CDCE_muMax = 1;
WhichToOptForConc = logical(createParamStruct(OptParConc));
OptimizeLimited = [0 0 0 1 0 0 1 0 0];

[XsConcFinal, Status] = fminsearch(@(x) to_optimize_reduced(x, XsInit, ...
                      WhichToOptForConc, OptimizeLimited, RealData.t, ...
                      KappasP2T, KappasT2C, Ps, Ws, deltasGoal), ...
                      XsInit(WhichToOptForConc))
XsFinal(WhichToOptForConc) = XsConcFinal;

%% optimize for isotopic ratios for C
OptParConc = createParamStruct(0);
OptParConc.TCE2CDCE_Epsilon_Ca = 1;
OptParConc.TCE2CDCE_Epsilon_Cb = 1;
OptParConc.TCE_delta13C = 0;
OptParConc.CDCE_delta13C = 0;
WhichToOptForConc = logical(createParamStruct(OptParConc));
OptimizeLimited = [0 0 0 0 1 0 0 1 0];

[XsConcFinal, Status] = fminsearch(@(x) to_optimize_reduced(x, XsInit, ...
                      WhichToOptForConc, OptimizeLimited, RealData.t, ...
                      KappasP2T, KappasT2C, Ps, Ws, deltasGoal), ...
                      XsInit(WhichToOptForConc))
% note: this can be attempted if you have the Global Optimization Toolbox: 
% [XsConcFinal, Status] = simulannealbnd(@(x) to_optimize_reduced(x, XsInit, ...
%                       WhichToOptForConc, OptimizeLimited, RealData.t, ...
%                       KappasP2T, KappasT2C, Ps, Ws, deltasGoal), ...
%                       XsInit(WhichToOptForConc), [-25 -5], [-15 5])
XsFinal(WhichToOptForConc) = XsConcFinal;

%% optimize for isotopic ratios for Cl
OptParConc = createParamStruct(0);
OptParConc.TCE2CDCE_Epsilon_Cla1 = 1;
OptParConc.TCE2CDCE_Epsilon_Clb1 = 1;
OptParConc.TCE_delta13C = 0;
OptParConc.CDCE_delta13C = 0;
WhichToOptForConc = logical(createParamStruct(OptParConc));
OptimizeLimited = [0 0 0 0 0 1 0 0 0];

[XsConcFinal, Status] = fminsearch(@(x) to_optimize_reduced(x, XsInit, ...
                      WhichToOptForConc, OptimizeLimited, RealData.t, ...
                      KappasP2T, KappasT2C, Ps, Ws, deltasGoal), ...
                      XsInit(WhichToOptForConc))
XsFinal(WhichToOptForConc) = XsConcFinal;

%%
Params = createParamStruct(XsFinal)
Params.TCE2CDCE_Epsilon_Ca = -30;  % -25
Params.TCE2CDCE_Epsilon_Cb = -5;  % -5
XsFinal = createParamStruct(Params);

DesiredTime = [(0:1:300)*(60^2)];
[Cost, Y, deltas, T, Ctot] = ...
                  to_optimize(XsFinal, DesiredTime, ...
                              KappasP2T, KappasT2C, Ps, Ws, []);
                            
figure(1); clf;
Comsol = [];
plotIsotopes(Ctot, deltas, T, RealData, Comsol);         
