# Supplementary material for: Modelling of C/Cl isotopic behaviour during chloroethene biotic reductive dechlorination: Capabilities and limitations of simplified and comprehensive models
Source: PLoS One. 2018 Aug 22;13(8):e0202416. doi: 10.1371/journal.pone.0202416 (PMC6104987; doi:10.1371/journal.pone.0202416)
Supplement: S2 File — The COMSOL and Matlab files used for the modelling aspects of the paper. A detailed “read me” document describing the individual Matlab files is also supplied. (ZIP) [file pone.0202416.s002.zip › MATLAB/tidyLatexMatrix.m]

function Latex = tidyLatexMatrix(Latex)
 
%%%%%%%%%%%%%%%%%%%%%%%%%%%%%%%%%%%%%%%%%%%%%%%%%
% Please refer to the instructions in the file  %
%         "Badin_et_al_Code_Guide.pdf".         %
%%%%%%%%%%%%%%%%%%%%%%%%%%%%%%%%%%%%%%%%%%%%%%%%%

  Latex = strrep(Latex, '\mathrm{AKIE}_{C}a', '\mathrm{A}^{C}_{p}');
  Latex = strrep(Latex, '\mathrm{AKIE}_{C}b', '\mathrm{A}^{C}_{s}');
  Latex = strrep(Latex, '\mathrm{AKIE}_{C}\mathrm{la1}', '\mathrm{A}^{Cl}_{p}');
  Latex = strrep(Latex, '\mathrm{AKIE}_{C}\mathrm{lb1}', '\mathrm{A}^{Cl}_{s}');
  
  % Put what is in power in brackets
  Latex = regexprep(Latex, '(\{\\mathrm[a-zA-Z_\{\}]*\^[a-zA-Z_\{\}]*)(\^\d)', '\\left\($1\\right\)$2');
