# Supplementary material for: Modelling of C/Cl isotopic behaviour during chloroethene biotic reductive dechlorination: Capabilities and limitations of simplified and comprehensive models
Source: PLoS One. 2018 Aug 22;13(8):e0202416. doi: 10.1371/journal.pone.0202416 (PMC6104987; doi:10.1371/journal.pone.0202416)
Supplement: S2 File — The COMSOL and Matlab files used for the modelling aspects of the paper. A detailed “read me” document describing the individual Matlab files is also supplied. (ZIP) [file pone.0202416.s002.zip › MATLAB/to_optimize.m]

function [Cost, Y, deltas, T, Ctot] = to_optimize(x, t, ...
                                                  KappasP2T, KappasT2C, Ps, Ws, ...
                                                  deltasGoal)
 
%%%%%%%%%%%%%%%%%%%%%%%%%%%%%%%%%%%%%%%%%%%%%%%%%
% Please refer to the instructions in the file  %
%         "Badin_et_al_Code_Guide.pdf".         %
%%%%%%%%%%%%%%%%%%%%%%%%%%%%%%%%%%%%%%%%%%%%%%%%%

%%                                              
t = t(:);
Pars = createParamStruct(x);

% dimensions
nPCE = size(KappasP2T, 1);
nTCE = size(KappasP2T, 2); 
assert(nTCE == size(KappasT2C, 1), 'Kappas must have the same TCE dimensions');
nCDCE = size(KappasT2C, 2);

% treat time delay
t0_delay = Pars.t0_delay*(60^2);  % seconds -> hours
assert(t0_delay >= 0, 'time delay must be positive');
assert(t0_delay < t(end), 'time delay is too big');

% get initial concentrations
C0_PCE = getConcFromIsotopeRatios(Pars.PCE_delta13C, Pars.PCE_delta37Cl, ...
                                  Ps.PCE, Pars.PCE_C0);
C0_TCE = getConcFromIsotopeRatios(Pars.TCE_delta13C, Pars.TCE_delta37Cl, ...
                                  Ps.TCE, Pars.TCE_C0);
C0_CDCE = getConcFromIsotopeRatios(Pars.CDCE_delta13C, Pars.CDCE_delta37Cl, ...
                                  Ps.CDCE, Pars.CDCE_C0);
Y0 = [Pars.X0; C0_PCE; C0_TCE; C0_CDCE];

%% 
if ~isfield(Ws, 'PCE_ConcSum')
  Ws.PCE_ConcSum = true(1,nPCE);
end
if ~isfield(Ws, 'TCE_ConcSum')
  Ws.TCE_ConcSum = true(1,nTCE);
end
if ~isfield(Ws, 'CDCE_ConcSum')
  Ws.CDCE_ConcSum = true(1,nCDCE);
end

%% get AKIEs from epsilons
% for PCE2TCE
AKIE_Ca = 1/(1+Pars.PCE2TCE_Epsilon_Ca/1E3); 
AKIE_Cb = 1/(1+Pars.PCE2TCE_Epsilon_Cb/1E3); 
AKIE_Cla1 = 1/(1+Pars.PCE2TCE_Epsilon_Cla1/1E3); 
AKIE_Cla2 = 1/(1+Pars.PCE2TCE_Epsilon_Cla2/1E3); 
AKIE_Clb1 = 1/(1+Pars.PCE2TCE_Epsilon_Clb1/1E3); 
AKIE_Clb2 = 1/(1+Pars.PCE2TCE_Epsilon_Clb2/1E3); 
KappasP2T = eval(KappasP2T);

% for TCE2cDCE
AKIE_Ca = 1/(1+Pars.TCE2CDCE_Epsilon_Ca/1E3); 
AKIE_Cb = 1/(1+Pars.TCE2CDCE_Epsilon_Cb/1E3); 
AKIE_Cla1 = 1/(1+Pars.TCE2CDCE_Epsilon_Cla1/1E3); 
AKIE_Cla2 = 1/(1+Pars.TCE2CDCE_Epsilon_Cla2/1E3); 
AKIE_Clb1 = 1/(1+Pars.TCE2CDCE_Epsilon_Clb1/1E3); 
AKIE_Clb2 = 1/(1+Pars.TCE2CDCE_Epsilon_Clb2/1E3); 
KappasT2C = eval(KappasT2C);


%% adapt time delay
tOriginal = t;
t = t - t0_delay;
nDelay = sum(t<0);
t(t<0) = [];

% insert time0 for proper initial conditions
if t(1) ~= 0
  t = [0; t];
  bAddedTzero = true;
else
  bAddedTzero = false;
end


%% solve the differential equation                
options = odeset('RelTol', 1E-7, 'AbsTol', 100*eps, ...
                'MaxStep', 1*3600);
            
[T,Y] = ode45(@(t,y) ode_isotopomere(y, KappasP2T, KappasT2C, ...
                                         Pars.muDec, ...
                                         [Pars.PCE2TCE_muMax, Pars.TCE2CDCE_muMax], ...
                                         [Pars.PCE2TCE_Yi, Pars.TCE2CDCE_Yi], ...
                                         [Pars.PCE2TCE_Km, Pars.TCE2CDCE_Km], Ws), ...
                                    t, Y0, options);
                    
if bAddedTzero
  T(1) = [];
  Y(1,:) = [];
end
                    
% compute concentrations and probably take care of time delay
X = Y(:,1);
X = [Y0(1)*ones(nDelay,1); X]; % consider time delay
CiPce = Y(:,1+(1:nPCE));
CiPce = [ones(nDelay,1)*Y0(1+(1:nPCE))'; CiPce]; % consider time delay
CiTce = Y(:,1+nPCE+(1:nTCE));
CiTce = [ones(nDelay,1)*Y0(1+nPCE+(1:nTCE))'; CiTce]; % consider time delay
CiCdce = Y(:,1+nPCE+nTCE+(1:nCDCE));
CiCdce = [ones(nDelay,1)*Y0(1+nPCE+nTCE+(1:nCDCE))'; CiCdce]; % consider time delay

% put back corrected concentrations
Y = [X, CiPce, CiTce, CiCdce];
Ctot.X = X;
Ctot.Pce = sum(CiPce(:,Ws.PCE_ConcSum), 2);
Ctot.Tce = sum(CiTce(:,Ws.TCE_ConcSum), 2);
Ctot.Cdce = sum(CiCdce(:,Ws.CDCE_ConcSum), 2);
% ... and original time 
T = tOriginal;

% isotopic ratios
r13_12_PCE = getIsotopicRatioFromConc(CiPce, Ws.PCE_13C);
r37_35_PCE = getIsotopicRatioFromConc(CiPce, Ws.PCE_37Cl);
r13_12_TCE = getIsotopicRatioFromConc(CiTce, Ws.TCE_13C);
r37_35_TCE = getIsotopicRatioFromConc(CiTce, Ws.TCE_37Cl);
r13_12_CDCE = getIsotopicRatioFromConc(CiCdce, Ws.CDCE_13C);
r37_35_CDCE = getIsotopicRatioFromConc(CiCdce, Ws.CDCE_37Cl);

R_VPDB = 0.0111802;
R_SMOC = 0.319766;
deltas.PCE_13C = (r13_12_PCE / R_VPDB - 1) * 1E3;
deltas.PCE_37Cl = (r37_35_PCE / R_SMOC - 1) * 1E3;
deltas.TCE_13C = (r13_12_TCE / R_VPDB - 1) * 1E3;
deltas.TCE_37Cl = (r37_35_TCE / R_SMOC - 1) * 1E3;
deltas.CDCE_13C = (r13_12_CDCE / R_VPDB - 1) * 1E3;
deltas.CDCE_37Cl = (r37_35_CDCE / R_SMOC - 1) * 1E3;

if ~isempty(deltasGoal)
  assert(~any(isnan(deltasGoal.PCE_CiTot.Weights)));
  assert(~any(isnan(deltasGoal.TCE_CiTot.Weights)));
  assert(~any(isnan(deltasGoal.CDCE_CiTot.Weights)));
  assert(~any(isnan(deltasGoal.PCE_13C.Weights)));
  assert(~any(isnan(deltasGoal.PCE_37Cl.Weights)));
  assert(~any(isnan(deltasGoal.TCE_13C.Weights)));
  assert(~any(isnan(deltasGoal.TCE_37Cl.Weights)));
  assert(~any(isnan(deltasGoal.CDCE_13C.Weights)));
  assert(~any(isnan(deltasGoal.CDCE_37Cl.Weights)));
  
  Cost = 0;
  % Add costs for PCE total concentration
  Cost = Cost + nansum(((Ctot.Pce - deltasGoal.PCE_CiTot.Values).*deltasGoal.PCE_CiTot.Weights).^2);  
  % Add costs for TCE total concentration
  Cost = Cost + nansum(((Ctot.Tce - deltasGoal.TCE_CiTot.Values).*deltasGoal.TCE_CiTot.Weights).^2); 
  % Add costs for cDCE total concentration
  Cost = Cost + nansum(((Ctot.Cdce - deltasGoal.CDCE_CiTot.Values).*deltasGoal.CDCE_CiTot.Weights).^2);  
  % Add costs for PCE isotopic ratio 
  Cost = Cost + nansum(((deltas.PCE_37Cl - deltasGoal.PCE_37Cl.Values).*deltasGoal.PCE_37Cl.Weights).^2);
  Cost = Cost + nansum(((deltas.PCE_13C - deltasGoal.PCE_13C.Values).*deltasGoal.PCE_13C.Weights).^2);
  % Add costs for TCE isotopic ratio
  Cost = Cost + nansum(((deltas.TCE_37Cl - deltasGoal.TCE_37Cl.Values).*deltasGoal.TCE_37Cl.Weights).^2);
  Cost = Cost + nansum(((deltas.TCE_13C - deltasGoal.TCE_13C.Values).*deltasGoal.TCE_13C.Weights).^2);
  % Add costs for cDCE isotopic ratio
  Cost = Cost + nansum(((deltas.CDCE_37Cl - deltasGoal.CDCE_37Cl.Values).*deltasGoal.CDCE_37Cl.Weights).^2);
  Cost = Cost + nansum(((deltas.CDCE_13C - deltasGoal.CDCE_13C.Values).*deltasGoal.CDCE_13C.Weights).^2);
  Cost
else
  Cost = [];
end

end


function Conc = getConcFromIsotopeRatios(delta13C, delta37Cl, Ps, C0)

  if isnan(delta13C)
    delta13C = 0;
  end
  if isnan(delta37Cl)
    delta37Cl = 0;
  end

  % determine initial concentrations
  R_VPDB = 0.0111802;
  C_RI = (delta13C/1E3 + 1)*R_VPDB;
  R_SMOC = 0.319766;
  Cl_RI = (delta37Cl/1E3 + 1)*R_SMOC;

  pCL = 1/(1+C_RI);
  pCH = C_RI/(C_RI+1);

  pClL = 1/(1+Cl_RI);
  pClH = Cl_RI/(Cl_RI+1);

  P0 = eval(Ps)';
  
  Conc = P0 * C0;
end

function Ratio = getIsotopicRatioFromConc(Ci, Weight) 
% calculate isotopic ratio and deal with NaNs in weights
  CompWeight = (1-Weight); CompWeight(isnan(CompWeight)) = 0;
  Weight(isnan(Weight)) = 0;
  Ratio = Ci*Weight ./ (Ci*(CompWeight));
end
