# Supplementary material for: Modelling of C/Cl isotopic behaviour during chloroethene biotic reductive dechlorination: Capabilities and limitations of simplified and comprehensive models
Source: PLoS One. 2018 Aug 22;13(8):e0202416. doi: 10.1371/journal.pone.0202416 (PMC6104987; doi:10.1371/journal.pone.0202416)
Supplement: S2 File — The COMSOL and Matlab files used for the modelling aspects of the paper. A detailed “read me” document describing the individual Matlab files is also supplied. (ZIP) [file pone.0202416.s002.zip › MATLAB/to_optimize_reduced.m]

function [Cost, Y, deltas, T, Ctot] = to_optimize_reduced(xReduced, x0Full, WhichReduced, OptimizeLimited, ...
                                                          t, KappasP2T, KappasT2C, Ps, Ws, ...
                                                          deltasGoal)
 
%%%%%%%%%%%%%%%%%%%%%%%%%%%%%%%%%%%%%%%%%%%%%%%%%
% Please refer to the instructions in the file  %
%         "Badin_et_al_Code_Guide.pdf".         %
%%%%%%%%%%%%%%%%%%%%%%%%%%%%%%%%%%%%%%%%%%%%%%%%%

  % create full parameter structure from reduced (optimizing) and full initial (not optimizing)
  x = x0Full;
  x(WhichReduced) = xReduced;
  
  % remove the weighting for certain samples --> only optimize for a subset of real data
  if ~isempty(OptimizeLimited)
    flds = fieldnames(deltasGoal);
    assert(length(OptimizeLimited) == length(flds));
    
    for NotOpt = find(OptimizeLimited == 0)
      deltasGoal.(flds{NotOpt}).Weights = zeros(size(deltasGoal.(flds{NotOpt}).Weights));
    end    
    
    display(['Optimizing for ', strjoin({flds{OptimizeLimited == 1}}, ', '), ' only...']);    
  end
  display(num2str(xReduced'))
  
  % evaluate the ODE system with the full parameter set
  [Cost, Y, deltas, T, Ctot] = to_optimize(x, t, KappasP2T, KappasT2C, Ps, Ws, deltasGoal);
  
end
